# Supplementary material for: Revealing β-TrCP activity dynamics in live cells with a genetically encoded biosensor
Source: Nat Commun. 2022 Oct 26;13:6364. doi: 10.1038/s41467-022-33762-3 (PMC9606124; doi:10.1038/s41467-022-33762-3)
Supplement: Supplementary file 4 — Source Data [file 41467_2022_33762_MOESM4_ESM.xlsx]

## Sheet: Figure 1e
Figure 1
Panel e
	siControl	sib-TrCP1,2	b-TrCP OE	deltaF-b-TrCP OE
1	68.6535	162.844	152.708	97.2237
2	132.95	298.698	-28.264	114.43
3	26.0398	166.267	-37.0573	89.1817
4	-36.9944	333.315	14.5276	-35.372
5	154.462	265.63	26.5775	147.527
6	105.153	249.572	83.9467	81.318
7	71.1498	-48.0793	54.2019	77.1404
8	46.1859	-53.672	63.8027	80.4212
9	70.85	203.514	31.5136	159.511
10	26.0398	485.601	216.152	132.793
11	230.236	142.658	49.6531	114.43
12	49.9009	290.98	124.658	131.347
13	103.418	246.031	209.816	89.1817
14	105.153	206.973	78.2853	89.1817
15	38.1619	219.772	40.3241	97.2237
16	26.0398	-50.6703	198.148	97.2237
17	-36.9944	202.838	79.1896	83.3353
18	185.831	201.692	93.0913	142.099
19	204.552	265.753	81.8911	123.059
20	131.81	85.837	-3.8823	140.251
21	47.5422	89.8889	-50.9224	185.622
22	74.3291	157.664	24.545	100.604
23	149.829	269.871	27.1815	136.576
24	117.614	94.3465	64.4165	144.462
25	114.814	-9.22177	-47.7546	126.92
26	57.9016	147.932	-54.9493	24.7595
27	126.822	270.026	76.1674	32.1422
28	114.964	178.213	13.3281	10.0606
29	113.645	197.649	87.7475	6.09754
30	208.511	54.3442	-21.9322	18.9899
31	145.441	125.163	71.5849	99.8817
32	103.63	231.124	165.994	75.1871
33	75.0771	318.632	109.958	83.3817
34	49.9009	-19.4089	111.042	79.6647
35	166.446	212.344	-42.5219	128.507
36	167.527	107.939	110.518	42.1456
37	123.088	99.4601	96.5275	180.728
38	126.465	56.8746	72.5198	180.949
39	230.02	72.0258	37.9304	80.2806
40	84.7045	137.464	209.225	89.4252
41	176.26	261.532	-36.8159	142.099
42	90.7889	206.973	33.8177	128.24
43	79.6402	174.173	45.6512	213.008
44	79.9559	250.559	34.4382	101.68
45	214.044	256.829	82.0445	123.059
46	118.911	164.309	56.1182	154.748
47	160.808	163.292	51.4294	83.3353
48	93.8394	314.541	-14.8719	71.8362
49	108.188	186.592	22.4696	100.604
50	99.2905	377.709	-53.2717	132.016
51	141.234	222.486	-60.7173	136.576
52	62.815	81.1317	92.8364	146.509
53	66.9815	103.651	84.0469	144.462
54	27.1983	-50.5692	56.1182	198.585
55	105.153	265.997	88.556	75.1871
56	137.829	233.492	60.3616	75.1871
57	141.333	151.43	29.1171	83.3817
58	131.413	261.532	-12.0206	83.3817
59	140.832	173.43	12.1662	99.8817
60	-68.8392	-58.6586	-9.96524	99.8817
61	-70.3927	-59.2266	57.964	31.7093
62	206.246	128.259	129.628	215.562
63	154.462	211.05	71.6877	133.834
64	135.7	199.151	34.5498	86.0043
65	67.5979	243.802	52.3428	76.5742
66	10.8926	199.78	57.964	53.7856
67	27.8709	314.121	90.5767	127.684
68	-64.6806	134.885	50.4508	36.7217
69	-61.4825	197.865	29.9379	89.3895
70	159.576	207.291	67.68	39.68
71	115.185	172.096	76.3168	44.5069
72	127.799	114.192	118.235	215.562
73	110.174	-54.8837	120.529	36.7217
74	161.034	242.482	58.6707	-32.8179
75	44.2971	228.278	31.5296	306.468
76	154.668	-21.9648	61.6516	61.1448
77	122.326	134.885	50.4508	-77.5931
78	101.492	101.898	45.4791	-76.6632
79	71.1498	86.2806	17.1972	-79.0855
80	97.8757	-53.058	-54.6248	-78.6048
81	141.333	-49.1586	-54.2218	58.5922
82	125.156	220.043	92.0572	274.927
83	70.85	-57.1121	65.4793	133.834
84	84.3776	211.746	-4.94081	211.612
85	46.1859	172.105	14.0381	-79.4957
86	44.6811	114.679	57.0035	118.174
87	103.63	258.892	-21.9728	43.0829
88	102.5	-53.5403	9.46826	69.6074
89	146.336	-43.5532	20.0414	157.355
90	230.02	219.122	78.2366	48.0842
91	68.6535	286.364	62.38	35.3537
92	103.633	205.881	32.2754	59.3721
93	103.418	142.313	49.3792	89.56
94	109.436	190.491	106.644	18.2352
95	74.3291	319.24	30.4135	108.645
96	94.6975	144.675	40.6153	50.9822
97	145.441	172.105	8.46391	113.037
98	135.894	199.856	32.0253	60.2794
99	12.7313	183.042	71.4762	107.576
100	39.001	133.153	86.6021	109.606
101	117.614	139.223	-58.3534	135.895
102	111.523	64.9302	62.7166	63.9709
103	113.645	142.313	28.7676	215.562
104	180.796	163.757	25.672	40.8114
105	220.096	-58.5663	5.97923	50.0335
106	84.7045	99.6101	39.5711	46.8518
107	82.3604	168.001	30.7674	143.745
108	126.465	227.601	-57.6117	34.7959
109	132.88	160.035	23.446	83.4562
110	123.088	194.594	51.4959	125.896
111	138.041	233.059	88.6102	60.3343
112	47.5422	143.728	117.085	62.7996
113	58.5754	-25.292	8.76748	86.0043
114	83.9039	202.693	-13.8839	89.3895
115	114.964	285.205	43.6737	61.1448
116	57.9016	224.495	100.482	56.2543
117	91.5591	160.482	33.2801	69.6074
118	126.822	125.292	-14.7185	47.7438
119	86.6043	282.26	16.0457	-77.9791
120	167.527	203.771	39.868	-76.6632
121	163.901	-40.1999	39.0499	-76.6946
122	185.831	-44.2971	90.2089	-77.5931
123	165.611	246.455	44.3563	58.5922
124	166.446	182.913	75.3365	306.468
125	172.972	109.606	180.967	288.309
126	204.552	-58.5663	-66.9136	118.174
127	158.596	114.06	-14.5037	150.639
128	160.808	62.6829	107.718	60.2794
129	127.943	194.797	5.24511	60.2794
130	114.814	225.404	21.8036	211.612
131	176.26	251.433	-69.7787	211.612
132	182.541	212.252	88.7659	-79.4957
133	79.6402	225.139	57.5568	-79.4957
134	79.6402	84.2286	52.2195	43.0829
135	141.234	62.9258	68.105	43.0829
136	141.234	124.964	21.4434	133.834
137	108.188	162.512	45.6618	133.834
138	108.188	112.295	30.6321	49.6861
139	93.8394	182.554	39.8446	49.6861
140	93.8394	205.204	20.6071	50.9822
141	99.2905	-30.842	95.448	50.9822
142	99.2905	121.774	123.605	107.576
143	79.9559	235.896	64.6983	107.576
144	79.9559	110.199	29.1552	109.606
145	90.7889	104.002	90.8215	109.606
146	90.7889	111.833	93.0229	127.684
147	66.9815	270.426	39.4757	127.684
148	66.9815	97.4042	-13.8839	113.037
149	62.815	14.4093	-13.0496	113.037
150	62.815	0.298827	72.5162	59.3721
151	118.911	179.984	52.2262	59.3721
152	118.911	206.826	25.0005	157.355
153	131.413	160.836	128.923	157.355
154	131.413	272.52	163.418	76.5742
155	83.9039	271.229	60.169	76.5742
156	83.9039	238.183	106.166	18.2352
157	75.0771	170.52	103.677	18.2352
158	75.0771	99.345	43.5119	179.999
159	131.81	182.866	83.4197	85.7638
160	131.81	-43.4406	75.6363	80.4078
161	230.236	-26.6747	79.1278	124.389
162	230.236	-14.832	67.5777	-58.0508
163	-18.8924	185.166	59.4159	-66.2579
164	-59.7123	107.179	67.3228	95.6344
165	139.075	338.489	30.7865	158.498
166	93.151	-23.594	45.296	102.931
167	55.4032	184.617	-61.9853	230.275
168	13.9363	353.457	27.0826	136.937
169	158.635	-36.7274	97.8937	-69.2818
170	165.774	112.51	44.1889	-63.68
171	68.0598	63.3417	46.998	179.999
172	55.8816	171.865	48.8277	85.7638
173	38.3176	-28.0409	46.7983	84.9327
174	73.3038	107.436	40.4326	80.4078
175	-48.381	146.976	9.72485	79.3382
176	101.219	150.808	23.7542	124.389
177	116.28	173.776	104.803	118.583
178	115.988	257.486	135.42	-57.1922
179	75.0709	121.187	23.1914	-48.9406
180	108.216	142.593	74.6588	-66.2579
181	50.7092	172.243	-65.4826	-63.7292
182	82.7721	88.3445	47.9349	136.937
183	113.155	-53.5004	89.2074	102.931
184	78.5526	-16.6487	140.237	172.969
185	41.8221	327.082	42.58	-58.0508
186	101.219	351.662	35.2381	-56.1567
187	130.058	291.725	63.2888	158.498
188	153.363	201.614	162.286	97.8792
189	59.9655	266.964	106.681	230.275
190	108.201	195.42	59.5443	230.275
191	106.556	222.486	-60.4684	56.9567
192	48.7463	-41.8264	12.126	43.8149
193	73.6355	154.776	41.7178	99.5739
194	209.632	107.06	76.3715	106.698
195	116.601	176.42	-29.0396	121.893
196	89.4866	277.147	-29.1584	95.423
197	53.9643	315.395	31.1745	80.8412
198	-35.935	436.831	40.8129	231.647
199	147.032	126.933	21.7407	191.474
200	81.8048	104.993	20.7163	182.182
201	41.8221	164.48	5.79971	91.3906
202	75.8896	197.825	-19.6123	99.6738
203	41.9335	-21.1492	9.15545	56.9567
204	-64.5582	-19.8192	19.1392	60.8207
205	130.993	-30.1148	-23.7049	43.8149
206	97.0738	373.227	115.019	47.4658
207	38.3176	-26.7498	-17.9674	106.698
208	-48.381	-54.1889	108.898	91.667
209	232.362	-53.4244	33.025	99.5739
210	133.152	-18.4846	4.60016	100.81
211	87.2449	-21.4861	102.228	100.081
212	96.3253	-54.5133	44.8734	80.3574
213	153.363	-55.166	61.1631	53.6736
214	117.314	-28.9507	66.099	62.0455
215	140.767	-33.6611	49.0605	90.7827
216	67.0346	206.086	-0.925064	110.769
217	122.509	-28.5505	46.2988	107.4
218	154.262	129.663	-23.7583	-69.7914
219	96.8203	102.817	-55.6746	-65.7557
220	103.94	64.9302	29.9379	84.5698
221	135.651	-10.1656	48.0707	93.4795
222	130.373	-10.5491	56.2456	138.052
223	56.1502	211.412	21.5495	98.5752
224	-31.9941	229.11	-25.459	100.081
225	-26.7826	-21.4223	-22.14	100.081
226	156.646	-19.4089	27.0201	79.8388
227	92.4086	-64.7238	57.4777	1211.67
228	65.727	-63.0122	81.9956	89.5049
229	142.572	210.361	-19.8643	106.431
230	114.678	325.105	-19.7839	-13.6696
231	146.73	-30.8191	78.6916	-77.2151
232	73.1402	150.949	57.7802	-73.482
233	94.9212	129.973	48.8277	107.644
234	56.8852	209.679	162.244	258.346
235	211.159	162.05	14.9148	96.3901
236	165.774	291.065	17.2062	100.426
237	116.28	253.6	-68.1907	53.1175
238	67.1674	239.154	-65.8594	120.006
239	124.188	-20.6852	49.2034	149.766
240	98.2111	-23.0393	47.8073	-72.4665
241	57.7986	256.829	75.1732	-69.4145
242	128.849	375.099	88.3281	119.024
243	83.2645	275.599	75.8202	123.443
244	78.9192	248.883	49.1501	47.5824
245	103.631	214.21	65.2093	77.0847
246	102.389	-57.5112	-24.6163	151.34
247	92.7565	-58.6667	-22.6814	200.327
248	-55.6261	104.16	63.836	104.277
249	68.0598	136.374	73.6805	88.6931
250	64.7038	172.122	78.0848	89.8457
251	78.5526	125.28	-55.3486	34.2328
252	125.535	106.666	60.7754	61.8625
253	-55.6261	154.75	51.4778	88.695
254	164.463	259.116	-24.3438	64.8413
255	141.585	191.721	-22.0466	47.9153
256	99.1368	238.15	9.45077	37.8959
257	-59.7123	205.929	42.4031	89.5049
258	90.9064	135.396	-60.9284	162.677
259	72.5939	-61.9457	54.5347	99.0601
260	-65.6053	119.852	65.1346	258.346
261	-65.6745	144.41	38.166	258.346
262	75.1216	154.77	64.4986	96.3901
263	59.9515	119.999	71.0949	96.3901
264	55.4032	166.636	35.3151	106.431
265	108.171	202.838	99.0794	106.431
266	81.4143	253.737	80.4449	107.644
267	209.632	284.92	83.552	107.644
268	131.036	201.692	73.4189	119.024
269	60.243	288.819	66.9986	119.024
270	52.0079	276.102	-56.2871	120.006
271	82.7721	256.599	-51.9466	120.006
272	50.7092	181.072	-63.4522	34.3202
273	107.794	175.224	-64.2471	0.821958
274	116.085	182.103	7.11766	138.015
275	87.6811	200.734	-31.0396	132.773
276	116.601	295.697	60.8335	173.203
277	92.1977	197.649	-26.006	81.8087
278	66.3161	177.09	152.708	154.153
279	75.3967	220.77	76.3088	175.138
280	106.556	259.979	-37.0941	131.172
281	130.058	231.124	114.186	151.181
282	158.635	201.804	144.516	131.012
283	108.201	332.45	86.356	120.119
284	124.54	216.665	33.654	34.3202
285	93.151	357.396	28.4359	34.3202
286	107.378	304.632	50.7707	154.153
287	8.9254	188.584	67.6407	154.153
288	13.3907	270.576	65.0278	175.138
289	73.3038	234.565	-12.5546	175.138
290	64.6378	223.802	-19.3356	175.138
291	89.4866	249.572	-20.1923	175.138
292	85.2281	188.193	101.774	131.172
293	120.879	174.863	79.8326	131.172
294	60.4966	232.708	87.2597	151.181
295	139.075	159.432	60.8335	151.181
296	145.872	64.315	60.3286	64.7273
297	-35.935	226.814	-66.7638	-15.6964
298	-23.8461	318.632	-49.0047	56.5228
299	113.155	24.5208	-49.138	6.85011
300	180.81	15.6089	127.285	225.238
301	75.0709	164.309	100.937	110.806
302	179.291	188.012	-18.2081	32.4988
303	147.032	-55.5832	-17.9648	56.1427
304	73.6355	178.213	-62.8083	111.624
305	60.2374	-57.4271	54.5616	172.118
306	55.2125	-56.5493	47.411	85.1826
307	132.492	243.979	22.4501	60.2095
308	-64.5582	222.214	31.1698	95.8568
309	56.1502	217.668	87.2597	-15.6964
310	93.4751	253.323	93.907	88.8453
311	108.216	8.70439	80.2995	95.1709
312	65.7024	145.128	73.285	225.238
313	5.22276	171.865	63.5826	95.8568
314	48.7463	157.664	-66.3835	85.1826
315	42.9868	222.154	-68.9472	56.9812
316	111.813	188.35	92.6986	32.4988
317	93.7765	166.267	-46.4699	57.688
318	67.0346	54.3442	-66.7548	56.1427
319	97.9314	298.698	-64.6393	75.7759
320	58.7859	267.956	76.0524	60.2095
321	63.2628	275.651	-65.7416	64.7273
322	97.0738	183.349	86.4783	54.341
323	88.1793	333.315	-58.9129	111.624
324	55.4032	263.181	-59.2388	100.995
325	153.363	101.579	-60.9284	88.8453
326	130.993	114.378	-64.3307	203.299
327	138.712	154.143	-67.1365	172.118
328	41.8221	174.853	-66.3451	110.806
329	96.8203	107.939	5.98176	110.806
330	154.453	84.6771	56.8213	95.1709
331	-48.381	89.8889	47.6042	95.1709
332	-51.5997	265.63	70.3138	225.238
333	154.262	237.304	85.2406	225.238
334	96.3253	89.3013	-53.3371	140.951
335	104.338	104.081	-53.7769	97.9313
336	103.94	162.844	133.401	81.5895
337	146.317	205.677	28.5314	176.986
338	81.8048	85.837	42.1651	96.0455
339	68.7094	88.1393	58.8508	101.343
340	115.988	99.4601	31.556	88.1064
341	135.812	77.3883	36.0493	-59.5547
342	133.152	261.532	66.941	-64.9421
343	140.767	331.347	94.718	91.0217
344	145.798	214.479	93.8729	77.755
345	122.509	236.116	83.3717	121.081
346	131.716	205.561	61.013	89.7266
347	53.9643	359.716	67.8386	83.6566
348	75.8896	272.081	69.5672	227.931
349	95.1247	85.7981	65.1009	115.833
350	117.314	214.183	137.947	284.485
351	102.668	250.559	115.9	-68.6574
352	211.159	200.485	139.667	-40.3037
353	182.887	197.649	129.628	122.24
354	142.572	94.3465	-57.5974	-74.7629
355	142.572	107.814	-39.3732	-76.1825
356	165.774	184.104	-42.0641	187.969
357	165.774	147.932	36.9197	241.662
358	156.646	203.514	15.7556	83.6566
359	156.646	244.397	-45.4131	74.6365
360	92.4086	160.521	-46.36	196.55
361	92.4086	284.943	73.4747	112.623
362	87.2449	290.98	56.9099	119.499
363	87.2449	156.947	43.5136	119.742
364	143.754	106.369	36.3832	74.0345
365	130.373	265.753	-63.6649	81.5895
366	130.373	361.619	-64.9978	90.4912
367	135.651	205.173	54.0057	23.8747
368	-31.9941	218.719	64.056	153.722
369	-31.9941	122.483	123.77	91.4633
370	-26.7826	2.59566	75.7575	113.234
371	-26.7826	62.9355	59.4785	139.863
372	78.9192	82.3764	56.7554	91.0217
373	78.9192	-58.5663	64.4182	109.939
374	128.849	186.592	14.1642	55.9436
375	128.849	241.267	83.9467	168.178
376	114.678	211.05	103.473	188.21
377	114.678	81.1317	-41.9921	121.081
378	135.651	210.851	54.9949	97.9417
379	135.651	241.471	73.8431	61.4966
380	57.7986	219.772	99.1201	69.7147
381	57.7986	187.255	118.169	118.52
382	64.8543	181.094	90.0062	41.5629
383	64.8543	199.856	58.1934	97.4244
384	83.2645	248.883	50.3725	97.9313
385	83.2645	243.812	34.6279	120.434
386	146.73	306.94	13.5478	106.679
387	146.73	142.658	3.326	89.7266
388	55.4032	126.517	63.5163	176.986
389	55.4032	173.43	34.28	199.151
390	102.389	199.97	50.9553	96.0455
391	102.389	233.492	85.1115	88.1064
392	94.9212	194.259	90.8215	42.1271
393	94.9212	172.096	42.4863	310.369
394	103.631	179.594	44.7033	320.246
395	103.631	81.7526	48.3499	140.951
396	141.585	185.024	66.1529	187.935
397	141.585	212.344	30.9866	115.833
398	116.28	199.78	33.6678	94.2633
399	116.28	265.997	46.1828	227.931
400	103.662	273.176	-26.6452	225.031
401	80.0289	-54.8837	45.374	241.662
402	-23.8966	-54.0843	56.7863	241.662
403	1.13703	128.259	84.9985	187.969
404	47.2736	164.965	77.5625	284.485
405	97.5601	114.192	58.068	83.6566
406	188.16	438.5	86.6498	83.6566
407	-52.9723	200.533	85.2176	-76.1825
408	115.587	197.865	68.9624	-76.1825
409	115.131	139.223	94.299	112.623
410	97.2645	150.037	117.397	112.623
411	93.9674	183.966	6.45901	101.343
412	68.6763	144.675	10.1348	101.343
413	102.795	151.43	-42.5219	-74.7629
414	216.175	163.292	129.238	-74.7629
415	112.016	169.068	59.8333	74.6365
416	32.004	206.973	-48.0375	74.6365
417	-7.14228	257.586	-45.6607	74.0345
418	86.8305	101.898	34.5745	74.0345
419	72.5863	96.547	21.0249	119.499
420	-68.1983	-53.058	-37.12	119.499
421	107.91	-50.2353	82.9349	119.742
422	255.657	182.913	88.132	119.742
423	-56.228	133.365	79.4137	90.4912
424	49.0332	-9.22177	42.5763	90.4912
425	97.4223	134.885	34.5498	113.832
426	216.175	143.728	12.6247	89.9618
427	126.727	117.522	52.3428	113.832
428	94.8634	202.693	74.0536	194.071
429	243.456	209.351	37.7871	90.9058
430	99.3727	-53.672	29.771	214.968
431	45.2823	96.3007	57.9816	157.386
432	39.983	103.651	55.8181	82.6366
433	-28.3337	142.313	-14.8719	36.3029
434	135.942	195.727	17.3709	72.8376
435	36.7766	258.892	7.07551	214.998
436	-52.9723	357.261	26.9774	176.369
437	145.425	72.0258	23.3813	19.4651
438	97.5601	163.757	-28.9743	99.1005
439	189.532	56.8746	-41.3834	65.5648
440	71.7472	49.4854	-18.0501	120.277
441	59.0976	207.291	-15.2521	97.5073
442	-32.1525	-49.1586	41.1874	73.2605
443	-29.1663	193.968	37.5968	97.7895
444	120.376	183.042	47.3057	159.051
445	101.961	194.797	18.7759	26.6275
446	1.13703	162.512	48.4108	32.4412
447	134.044	199.151	44.9393	101.059
448	93.9674	153.448	-50.5866	136.406
449	229.58	203.771	-15.0829	95.7972
450	79.2319	-59.2266	61.0918	89.9618
451	118.199	-58.762	32.4923	214.998
452	167.42	160.035	76.1674	214.6
453	-49.8865	228.278	60.2493	214.968
454	-44.3043	232.696	54.4566	213.518
455	78.8267	220.043	42.4925	120.277
456	99.886	198.961	-34.2304	168.96
457	-29.1663	92.022	-33.8191	194.071
458	-7.14228	87.1903	-1.52634	194.071
459	133.553	-57.1121	68.8266	72.8376
460	199.031	-54.5731	47.8179	72.8376
461	43.2008	314.121	49.6531	-33.3626
462	32.6409	140.13	55.9813	-33.3626
463	186.9	133.153	84.0469	97.5073
464	3.79339	-50.5692	35.3314	97.5073
465	141.037	-43.5532	25.9802	157.386
466	80.2443	-26.0115	157.674	157.386
467	88.5404	-21.9648	88.3454	176.369
468	87.2446	242.482	98.7423	176.369
469	103.58	-45.4108	-30.9385	65.5648
470	88.9923	-48.0793	88.9563	65.5648
471	129.077	219.122	82.0445	82.6366
472	135.295	168.001	-9.96524	82.6366
473	84.1551	137.145	-11.2998	73.2605
474	-29.1663	205.881	11.8995	73.2605
475	-43.9116	121.774	15.1751	95.7972
476	93.2987	224.495	62.1016	95.7972
477	131.986	204.613	86.2663	36.3029
478	65.6545	62.9258	5.9605	36.3029
479	81.8334	49.1907	73.4201	5.02119
480	60.3915	190.491	-60.7173	93.4202
481	136.15	235.896	-28.264	91.7076
482	86.3998	86.2806	-31.5326	127.997
483	98.1716	225.404	66.7463	102.431
484	94.1355	125.292	50.0704	60.5276
485	77.5043	187.913	-36.5034	136.206
486	103.662	194.594	72.3269	225.102
487	63.1055	222.05	74.4158	150.23
488	93.8901	-44.2971	-53.2717	77.3482
489	94.114	-43.8573	45.6512	108.399
490	82.4546	-50.5692	47.0139	60.522
491	89.3594	243.802	-54.2218	117.353
492	36.9098	311.242	-21.4871	70.1938
493	55.7422	282.26	-16.7868	52.3196
494	100.616	233.059	53.9176	84.7735
495	-60.3579	319.384	31.2934	113.007
496	93.1071	157.812	49.0642	30.6389
497	82.1076	245.423	-54.6248	104.064
498	-60.3127	-28.0409	71.5849	147.562
499	-43.0651	-28.6075	46.7029	215.564
500	106.482	97.4042	54.5165	261.212
501	158.889	111.222	57.3066	223.163
502	82.2857	160.836	-57.6117	170.667
503	72.6804	111.833	-56.8566	51.5542
504	95.8833	131.603	78.2853	125.417
505	84.9639	-26.6747	65.9759	120.734
506	-21.8512	227.601	-21.9322	5.02119
507	148.699	228.966	77.0421	123.546
508	-57.1841	63.3417	13.3281	142.477
509	-66.1973	68.7268	22.0142	48.4327
510	113.749	-14.832	57.7203	42.2407
511	94.3784	-15.5996	97.8937	89.4298
512	133.396	174.834	20.0414	33.6568
513	86.1645	170.52	18.8362	91.7076
514	48.1583	251.433	64.1431	108.692
515	47.7689	282.249	35.3314	84.7735
516	80.0289	-58.6586	-50.9224	70.1938
517	66.0274	-58.2721	-54.6738	136.206
518	115.587	-40.1999	40.3241	98.5756
519	167.42	-53.5403	29.1171	93.4202
520	71.4797	88.3445	31.5136	52.3196
521	145.933	156.191	86.6233	48.4888
522	107.818	501.392	14.5276	127.997
523	125.084	212.252	19.3413	103.869
524	55.3358	205.781	-54.9493	93.4202
525	93.3508	327.082	-52.1823	85.9312
526	37.6521	62.6829	50.6766	60.522
527	94.8969	49.7408	40.6153	142.397
528	68.6763	-23.594	17.0065	141.392
529	32.6893	-25.8481	11.3805	223.163
530	153.593	277.147	24.545	113.007
531	216.175	211.872	12.5738	147.923
532	-68.1983	351.662	-47.7546	261.212
533	-70.6104	388.469	5.97923	192.971
534	132.281	84.2286	3.3655	225.102
535	72.1283	105.591	23.446	158.363
536	107.91	109.606	41.522	215.564
537	94.8634	191.721	64.4165	215.564
538	139.139	436.831	63.9988	147.562
539	126.727	445.296	-58.3534	147.562
540	42.7984	-41.8264	32.2659	117.353
541	33.0111	-38.0824	17.1862	117.353
542	-56.228	-28.9507	39.0796	102.431
543	-62.2603	-34.5281	27.3248	102.431
544	99.3727	171.591	25.672	108.399
545	144.835	184.617	-41.9921	108.399
546	196.009	-36.7274	-36.8159	123.546
547	252.747	-36.7274	39.0499	123.546
548	112.016	315.395	43.6718	77.3482
549	188.16	315.395	45.4791	77.3482
550	47.2736	338.489	44.036	142.477
551	70.469	185.166	46.0647	142.477
552	94.9319	185.166	20.6071	109.529
553	45.2823	110.199	-61.9853	198.118
554	51.4662	110.199	-62.2198	23.0201
555	59.0976	-63.0122	71.8989	67.7114
556	70.2049	-63.0122	40.9258	79.9132
557	115.131	142.593	33.7714	69.6984
558	93.2562	142.593	58.6854	57.6234
559	102.795	291.725	73.8431	-5.76636
560	-28.3337	291.725	92.2968	-5.76636
561	-31.2685	206.086	78.2366	60.8179
562	32.004	206.086	109.958	3.2087
563	49.0332	-53.672	39.868	-5.76636
564	68.8499	-21.4223	73.5763	-2.44254
565	51.0969	-21.4223	90.5767	67.7114
566	40.057	172.243	63.8027	69.49
567	68.5156	172.243	78.7796	15.6058
568	-25.6348	201.614	9.46826	11.5925
569	-28.4451	-21.1492	-4.94081	23.0201
570	90.4703	-21.1492	0.694595	56.2017
571	93.9674	-64.7238	43.4544	184.69
572	36.7766	-64.7238	36.1203	152.163
573	135.942	-16.6487	28.7676	57.6234
574	126.889	-16.6487	88.6102	57.6234
575	134.044	272.52	97.8373	109.529
576	79.2319	272.52	34.4382	109.529
577	118.873	173.776	9.70772	141.204
578	359.991	173.776	30.5288	-1.25897
579	330.741	-33.6611	51.4294	141.204
580	109.101	-33.6611	51.1578	264.339
581	102.828	-10.1656	32.2754	135.703
582	-52.9723	-10.1656	41.8248	-71.334
583	99.886	-28.5505	50.0085	-68.9936
584	96.2619	14.4093	110.518	176.539
585	101.961	-28.5505	47.016	-62.4398
586	133.053	14.4093	51.4959	-59.6284
587	94.9319	176.42	67.5683	12.8972
588	78.8267	176.42	-21.9728	41.4249
589	100.249	-30.842	44.1889	264.339
590	-55.4153	-30.842	39.4757	135.413
591	-51.3298	-54.1889	97.3078	176.539
592	145.425	-54.1889	79.2793	275.721
593	120.376	353.457	37.9304	135.703
594	132.154	353.457	49.1203	135.703
595	97.2645	205.204	30.4135	275.721
596	108.784	205.204	31.5296	-68.9936
597	39.983	0.298827	33.2801	-68.9936
598	61.7333	0.298827	45.581	109.193
599	71.7472	257.486	62.0491	94.1022
600	93.418	257.486	95.448	118.431
601	227.317	104.002	100.132	232.771
602	184.537	104.002	34.6279	169.794
603	-44.215	107.179	25.0005	232.771
604	-44.3043	107.179	111.042	104.898
605	-45.8068	125.28	134.619	-76.4155
606	109.101	125.28	-58.3534	65.6413
607	189.532	129.973	-57.4075	58.6961
608	194.941	129.973	7.26482	84.2448
609	118.199	-25.292	21.8036	109.193
610	228.925	-25.292	27.1815	78.3923
611	273.837	-30.1148	15.4532	41.4172
612	243.456	-30.1148	31.1745	65.6413
613	255.657	-21.4861	73.5381	117.788
614	255.657	-21.4861	92.8364	94.1022
615	-49.8865	164.48	65.9827	169.794
616	-49.8865	164.48	78.2625	136.051
617	141.037	229.11	83.4197	232.771
618	141.037	229.11	61.0918	104.898
619	136.15	-26.7498	23.7542	104.898
620	136.15	-26.7498	92.0572	118.431
621	82.4546	211.412	28.9769	118.431
622	82.4546	211.412	18.0317	98.7106
623	-43.9116	64.9302	57.0035	156.782
624	-43.9116	64.9302	69.4919	21.6763
625	88.5404	214.21	-60.9284	35.8229
626	88.5404	214.21	58.6707	65.9004
627	80.2443	121.187	54.3817	75.8379
628	80.2443	121.187	5.24511	21.6763
629	-19.032	-21.1492	-4.14734	44.3244
630	-19.032	-21.1492	85.7391	64.1668
631	84.1551	107.436	9.72485	78.5633
632	84.1551	107.436	18.2459	124.789
633	93.2987	256.829	100.482	108.305
634	93.2987	256.829	92.1934	41.2714
635	-32.1525	-20.6852	76.3168	96.6732
636	-32.1525	-20.6852	69.5289	31.6488
637	-23.8966	191.721	21.4434	115.246
638	-23.8966	191.721	12.1236	244.124
639	32.6409	209.679	14.0381	210.964
640	32.6409	291.087	14.1581	122.784
641	88.9923	209.679	39.8446	189.671
642	88.9923	291.087	43.6737	106.185
643	72.5863	126.933	55.7795	107.035
644	72.5863	126.933	72.8175	98.797
645	135.295	295.697	67.5777	-57.7335
646	135.295	295.697	50.4508	-60.7193
647	86.3998	-19.4089	86.6021	98.4485
648	86.3998	-19.4089	22.4696	129.364
649	129.077	238.15	18.3354	124.754
650	129.077	238.15	57.964	164.461
651	132.846	220.77	48.6463	-70.4428
652	132.846	220.77	72.5198	-70.4244
653	43.2008	-18.4846	8.76748	120.42
654	43.2008	-18.4846	-12.0206	179.861
655	87.2446	-61.9457	-4.44903	102.699
656	87.2446	-61.9457	-14.7185	72.0048
657	158.889	285.205	23.1914	46.7636
658	158.889	285.205	40.5265	112.436
659	94.1355	106.666	43.5119	78.5633
660	94.1355	106.666	56.1182	74.3175
661	63.1055	222.486	57.7674	108.305
662	63.1055	222.486	93.0913	98.8998
663	186.9	239.154	158.361	64.1668
664	186.9	239.154	-54.899	78.7254
665	97.5601	-21.4861	-46.6092	65.9004
666	97.5601	-21.4861	-66.9136	61.4048
667	145.425	534.396	-67.1034	35.8229
668	145.425	534.396	165.994	61.9169
669	81.8334	259.116	162.529	124.789
670	81.8334	259.116	-29.1584	96.6732
671	103.662	-19.8192	87.7475	46.2981
672	103.662	-19.8192	176.559	244.124
673	65.6545	183.966	75.6363	211.434
674	65.6545	183.966	61.6516	106.185
675	-62.2603	197.825	96.5275	106.185
676	-62.2603	197.825	96.6028	164.461
677	73.5332	104.993	-60.4684	164.461
678	86.7121	104.993	33.8177	124.754
679	189.823	-55.166	57.5568	124.754
680	121.267	-55.166	57.7203	110.86
681	61.859	96.3007	59.6012	82.1703
682	60.929	96.3007	35.2381	68.4263
683	154.778	-26.7498	64.4207	218.068
684	245.765	-26.7498	33.025	79.7529
685	129.301	119.852	29.8182	-70.2507
686	131.023	119.852	8.46391	224.159
687	283.114	223.802	32.343	-67.4245
688	222.329	223.802	65.8137	125.203
689	44.7125	288.819	35.7485	81.0982
690	94.9543	288.819	40.4326	148.639
691	190.37	253.6	88.9563	80.6067
692	224.54	253.6	135.42	155.618
693	-73.645	-23.0393	67.3228	48.7618
694	-70.9023	150.808	72.0089	-72.9161
695	-70.4592	-23.0393	29.1552	125.203
696	72.1996	150.808	7.34652	127.186
697	75.5613	-54.5133	48.0707	167.467
698	-51.335	-54.5133	57.8471	68.1125
699	-47.9919	121.187	29.1171	130.774
700	73.5249	121.187	72.5162	108.173
701	152.299	253.737	84.173	119.076
702	125.015	253.737	180.967	19.9555
703	130.594	-19.8192	47.9349	213.613
704	81.7811	-19.8192	89.1594	123.518
705	45.2198	-10.5491	91.1772	-55.2002
706	61.859	146.976	106.681	-11.7159
707	93.2525	-10.5491	83.3531	-71.4427
708	131.023	146.976	76.3715	81.2095
709	113.96	188.584	76.4521	143.288
710	121.267	188.584	-25.459	158.068
711	108.406	164.309	-21.9732	79.3035
712	73.5332	164.309	148.56	51.0525
713	84.1131	293.645	141.306	78.6827
714	129.301	267.353	140.237	101.498
715	169.829	305.108	164.258	79.9003
716	224.544	-64.1388	-19.7839	75.7179
717	147.057	151.007	-18.429	153.139
718	224.54	195.358	104.803	106.691
719	116.453	302.294	162.286	68.4263
720	190.37	192.834	179.038	59.9076
721	126.383	209.636	-13.0496	70.6439
722	245.765	358.459	-13.0496	63.4745
723	257.244	156.205	161.37	81.0982
724	131.918	120.281	123.605	86.2941
725	154.778	156.48	123.605	82.1703
726	283.114	277.751	-65.8594	73.5232
727	282.117	167.988	-65.8594	48.7618
728	222.329	290.834	163.418	48.1524
729	216.598	155.875	163.418	80.6067
730	189.823	224.231	162.244	143.965
731	206.337	153.093	162.244	-67.4245
732	94.9543	192.834	108.898	-67.5868
733	94.9543	284.233	108.898	224.159
734	72.1996	189.897	56.2456	213.613
735	72.1996	271.364	56.2456	213.613
736	73.5249	156.104	73.6805	-70.2507
737	73.5249	213.076	73.6805	-70.2507
738	64.231	183.506	64.6983	123.518
739	246.757	171.662	64.6983	123.518
740	73.9979	226.435	40.8129	79.7529
741	110.319	-45.682	-37.0941	79.7529
742	19.2083	305.108	-37.0941	110.86
743	156.609	145.012	97.8937	110.86
744	270.974	200.879	-22.14	68.1125
745	92.7117	220.767	-22.14	68.1125
746	78.4069	93.9658	5.98176	-11.7159
747	117.138	-27.2786	5.98176	-11.7159
748	46.3972	153.093	-23.7049	-55.2002
749	70.2428	-70.9516	-23.7049	-55.2002
750	85.3663	-62.1118	46.998	115.185
751	19.2083	159.552	106.644	16.9325
752	120.47	327.29	106.644	37.3512
753	68.2017	270.843	46.998	202.024
754	73.9979	147.804	-22.0466	76.7437
755	2.99229	182.845	-22.0466	82.8802
756	170.703	161.319	30.7674	15.969
757	139.505	-52.2584	30.7674	-57.6889
758	28.419	244.569	63.836	-9.1071
759	70.3076	269.475	63.836	81.2657
760	63.6749	122.561	88.556	64.0911
761	68.9007	175.219	88.556	142.235
762	-53.9054	182.748	20.7163	59.2341
763	321.867	214.326	20.7163	152.513
764	236.692	204.103	-46.4699	87.986
765	91.211	246.933	-46.4699	-74.8582
766	60.9503	158.794	89.2074	-73.9581
767	34.7737	-34.2513	89.2074	-69.0941
768	97.3412	164.229	14.9148	-72.7381
769	52.5892	190.12	14.9148	97.6215
770	52.5892	154.007	9.15545	84.4988
771	133.848	117.857	43.0487	116.006
772	126.585	115.972	43.0487	95.0307
773	60.7321	94.8635	106.644	143.169
774	103.651	148.325	-13.8839	-74.1134
775	156.609	141.231	-13.8839	-76.8517
776	125.563	194.92	-18.2081	16.9325
777	72.9965	197.569	-18.2081	53.6698
778	82.0679	156.48	7.07551	-60.7426
779	46.7106	54.9497	7.07551	-52.3753
780	50.5821	67.7574	12.126	115.185
781	34.9944	128.523	12.126	37.3512
782	85.3663	-58.1658	-55.6746	51.8555
783	106.967	131.415	-55.6746	15.969
784	68.2017	270.843	-56.2871	11.9178
785	51.5505	203.612	-56.2871	76.7437
786	73.9979	196.074	48.8277	47.4888
787	55.5985	271.042	48.8277	-57.6889
788	110.319	187.067	-20.1923	-52.7323
789	78.2358	38.6527	-20.1923	85.3537
790	97.3302	87.8227	73.4201	131.624
791	117.138	83.4894	73.4201	64.0911
792	156.753	102.918	45.296	85.8746
793	19.2083	163.482	45.296	82.8802
794	-4.10802	103.538	59.4159	56.829
795	89.8611	198.954	59.4159	201.768
796	64.3815	257.352	60.3616	217.607
797	96.5512	245.61	62.0491	87.986
798	154.144	-66.6913	62.0491	115.388
799	62.8772	153.807	60.169	142.235
800	130.563	193.197	60.169	50.3133
801	64.231	350.007	60.8335	307.983
802	63.3373	65.07	60.8335	307.983
803	120.47	464.764	-22.14	202.024
804	50.0522	234.902	-22.14	202.024
805	68.9007	229.089	106.166	97.6215
806	78.3201	-63.4244	106.166	97.6215
807	46.3972	-69.3406	30.7865	81.2657
808	48.275	226.172	30.7865	81.2657
809	170.703	216.71	99.0794	-78.3179
810	178.317	181.242	99.0794	-78.3179
811	236.692	194.769	5.79971	59.2341
812	321.867	-50.1242	5.79971	59.2341
813	321.867	-51.2391	27.0826	84.4988
814	139.505	327.29	27.0826	84.4988
815	139.505	313.033	-66.7548	-73.9581
816	37.3182	130.186	-66.7548	-73.9581
817	37.3182	158.48	43.0487	-77.8773
818	63.6749	276.349	43.0487	104.375
819	63.6749	237.906	29.9379	153.363
820	2.99229	226.076	29.9379	-81.223
821	2.99229	207.596	57.4777	144.109
822	71.1063	151.343	57.4777	100.65
823	71.1063	118.43	57.7802	-83.8463
824	386.223	-61.7228	57.7802	-82.9998
825	386.223	178.798	21.5495	42.5951
826	91.211	-59.2663	21.5495	124.374
827	91.211	-48.9449	63.2888	101.923
828	56.6469	303.774	63.2888	140.772
829	56.6469	-62.2987	162.244	144.952
830	78.4069	-62.357	162.244	54.7415
831	78.4069	217.438	36.1203	90.4915
832	-51.8821	209.631	36.1203	124.539
833	142.476	612.193	49.2034	98.2303
834	10.0103	305.757	49.2034	-77.5024
835	43.8519	451.208	-22.6814	122.552
836	49.4503	332.899	-22.6814	76.1581
837	71.7224	211.715	-23.7049	40.5803
838	-58.0025	-64.227	-23.7049	74.7213
839	-4.40701	-64.5865	54.4566	145.145
840	107.264	179.057	54.4566	185.153
841	36.8978	184.722	44.3563	169.863
842	145.588	343.402	44.3563	152.658
843	140.913	244.722	35.3151	128.758
844	127.554	312.788	35.3151	66.3445
845	64.5385	182.011	-31.0396	13.2213
846	145.497	281.597	-31.0396	42.2873
847	93.3312	372.835	51.4778	-24.0416
848	37.6606	218.687	51.4778	42.2618
849	91.0634	361.423	-58.9129	64.4913
850	-58.5701	415.497	-58.9129	51.8786
851	-69.0492	-66.9856	17.1972	80.7177
852	68.677	-46.8733	17.1972	109.147
853	154.117	199.384	-19.8643	143.654
854	187.901	246.457	-19.8643	200.871
855	107.239	259.538	139.667	171.777
856	124.93	261.616	47.8073	185.257
857	75.4795	188.121	47.8073	122.241
858	94.5514	104.912	139.667	79.6549
859	99.1936	184.833	60.7754	64.8067
860	172.688	122.33	60.7754	7.64051
861	172.688	126.048	79.1278	5.53762
862	-5.98046	348.654	79.1278	153.363
863	90.6232	253.859	81.9956	120.501
864	67.9969	146.534	81.9956	55.2077
865	69.0343	86.2059	-68.1907	30.7348
866	26.174	103.68	-68.1907	104.375
867	-35.6617	141.627	74.6588	103.01
868	-58.0025	290.128	74.6588	-69.7897
869	12.6109	329.895	7.11766	-66.568
870	42.2682	93.552	7.11766	-77.5024
871	82.8561	105.453	64.4986	-43.1178
872	67.8787	278.966	64.4986	54.7415
873	-5.98046	80.0488	21.7407	90.4621
874	33.7428	82.6331	21.7407	-81.223
875	63.3306	251.498	102.228	171.698
876	-37.9319	216.491	102.228	171.698
877	-35.4278	-63.1657	-0.925064	145.145
878	10.0103	248.655	-0.925064	145.145
879	71.7224	207.948	50.7707	122.552
880	92.6686	84.4912	50.7707	122.552
881	83.1427	86.5223	48.4566	76.1581
882	62.1352	103.82	48.4566	76.1581
883	105.611	290.834	42.4031	185.153
884	43.8519	344.846	42.4031	185.153
885	98.2283	118.357	107.718	42.2618
886	100.5	169.843	107.718	42.2618
887	-70.9112	58.2904	-17.9674	40.5803
888	-70.8839	-45.0731	-17.9674	40.5803
889	74.6498	-55.4889	-62.8083	100.65
890	47.9658	122.915	-62.8083	100.65
891	-4.40701	99.4885	58.1934	144.109
892	1.11044	-54.2934	58.1934	144.109
893	80.8542	-61.787	43.0487	128.758
894	145.497	-61.501	43.0487	128.758
895	123.045	143.916	61.1631	152.658
896	-58.0025	78.332	61.1631	152.658
897	127.554	112.091	-46.4699	42.2873
898	107.264	233.89	-46.4699	42.2873
899	84.5662	-68.7465	124.658	150.933
900	145.588	311.979	124.658	60.6808
901	143.367	298.528	-24.3438	80.6431
902	49.4503	203.488	-24.3438	120.87
903	44.6009	176.226	-68.9472	89.8838
904	93.3312	257.328	-68.9472	209.974
905	109.852	243.159	27.0201	215.1
906	68.677	197.341	27.0201	120.87
907	52.6535	-28.1516	59.6012	85.3085
908	91.0634	-23.586	59.6012	90.8608
909	55.6739	221.027	-24.6163	84.9044
910	64.5385	292.778	-24.6163	89.3999
911	45.0477	286.684	-18.429	57.0558
912	37.6606	192.865	-18.429	140.153
913	48.5835	195.358	-66.3451	91.1596
914	-8.01838	257.085	-66.3451	84.0279
915	140.913	-25.3289	36.9197	106.545
916	164.685	268.513	36.9197	142.205
917	107.239	-25.8749	31.1698	101.121
918	108.348	296.293	79.8326	85.3833
919	-51.8821	133.722	31.1698	-67.3602
920	-53.1403	135.212	79.8326	145.149
921	-8.01838	290.487	-3.9741	112.296
922	-17.3383	302.294	-3.9741	41.8933
923	94.5514	225.019	-67.1365	45.5076
924	94.5514	-66.6473	-67.1365	153.337
925	67.9969	-64.6843	-66.3835	15.1984
926	67.9969	-58.4308	-66.3835	30.1647
927	154.117	210.46	-63.6649	119.278
928	154.117	185.036	-63.6649	157.571
929	63.3306	109.331	-64.6393	71.7232
930	63.3306	131.978	-64.6393	103.904
931	99.1936	51.2743	-14.5037	90.9428
932	99.1936	79.0495	-14.5037	100.967
933	75.4795	50.2594	18.3354	40.2579
934	75.4795	472.866	18.3354	51.9039
935	-65.6004	164.213	-64.3307	59.2992
936	-65.6004	121.164	-64.3307	59.2583
937	63.3768	171.606	41.7178	150.933
938	95.3844	-62.1118	41.7178	119.25
939	86.375	-65.8557	22.4501	166.514
940	63.9033	106.452	22.4501	85.3085
941	136.127	145.547	-31.0396	89.8838
942	-37.0423	-64.7664	-31.0396	90.8608
943	73.9756	-66.0317	-1.80005	109.215
944	129.647	179.525	63.0073	140.153
945	133.251	169.24	58.2966	109.018
946	215.285	208.086	1.32074	57.0558
947	94.9155	191.81	17.6985	57.0558
948	178.148	115.39	88.1684	89.3999
949	137.876	100.945	61.081	89.3999
950	43.4068	169.215	-7.93992	141.583
951	56.3938	186.196	-7.054	141.583
952	-64.8701	161.319	-64.4148	84.9044
953	146.56	128.605	23.5725	84.9044
954	27.1051	157.181	96.0449	106.545
955	93.6095	156.205	33.5715	106.545
956	116.428	-27.2786	-67.7861	91.1596
957	-71.0228	-70.9516	41.8947	91.1596
958	189.986	176.516	35.5635	84.0279
959	-69.1781	241.167	33.2596	84.0279
960	82.6355	197.401	70.7769	153.337
961	132.298	209.636	31.6999	153.337
962	101.128	157.902	31.3229	-34.9456
963	60.3702	-64.3506	-51.4799	-36.69
964	33.0109	-65.1169	40.4942	84.1272
965	187.373	-63.3669	66.4694	91.6365
966	145.18	-61.2043	11.1995	9.38433
967	66.3113	192.834	-65.5642	62.0807
968	15.3376	153.906	28.4586	102.727
969	106.846	171.662	43.3393	65.3133
970	157.624	202.906	73.6788	12.3596
971	90.6286	269.475	42.2842	-79.991
972	119.191	301.548	79.5782	160.771
973	106.423	-45.682	42.4399	133.524
974	-37.0423	-49.2039	-54.2515	139.579
975	-43.6558	145.012	65.7903	-62.7377
976	76.4814	269.796	38.5017	-50.3626
977	86.375	226.435	38.6384	95.8589
978	71.8517	199.933	15.9851	65.8335
979	14.4475	182.748	98.3482	65.3876
980	43.2178	176.834	46.0722	143.167
981	100.287	210.169	-6.41111	-64.1804
982	155.584	244.569	66.388	-62.7027
983	113.289	200.879	57.8533	101.779
984	95.3844	190.561	21.1548	82.0804
985	91.1149	372.835	48.5569	74.8742
986	46.4548	175.219	44.0652	34.8544
987	80.5148	246.084	-34.1867	-68.3925
988	94.9155	293.645	21.1548	81.5331
989	129.637	270.208	38.3122	99.6993
990	88.1803	-58.1658	-56.1506	41.1679
991	77.3303	-57.8968	45.8952	28.2622
992	104.414	158.794	102.124	-55.6439
993	40.5243	173.661	69.0064	-69.3737
994	64.6401	202.148	109.057	95.8589
995	73.9756	219.513	-57.321	64.5159
996	93.8474	190.12	-56.0855	12.3596
997	63.3768	223.637	60.2544	-36.69
998	66.3113	120.281	80.8722	-49.6986
999	82.14	267.353	13.2384	139.579
1000	148.847	182.845	20.4539	101.441
1001	114.023	-45.7251	39.0558	133.524
1002	133.251	-48.3231	6.48062	78.7739
1003	140.543	147.804	58.7232	-79.991
1004	136.127	213.076	57.8301	-77.1306
1005	102.484	183.506	49.4139	143.167
1006	165.907	277.751	-40.0696	291.474
1007	178.148	222.683	58.2842	82.0804
1008	108.095	38.6527	65.6635	66.2727
1009	68.3696	-34.2513	7.33105	84.115
1010	43.4068	54.9497	42.5019	80.3195
1011	49.8717	61.9496	82.9054	160.771
1012	137.876	65.07	77.0819	163.281
1013	205.064	204.103	-54.5862	12.3596
1014	-59.4504	167.162	146.587	101.779
1015	-59.9523	155.875	7.19083	97.8495
1016	189.986	159.552	78.8766	-50.3626
1017	188.792	167.988	33.5715	-50.412
1018	146.56	156.104	-30.8367	-62.7377
1019	185.804	152.696	-37.9408	-62.7377
1020	116.428	246.933	38.6396	65.3876
1021	113.105	193.171	-56.9473	65.3876
1022	215.285	67.7574	27.2653	65.3133
1023	204.621	100.644	26.4952	65.3133
1024	93.6095	-66.6913	67.3674	65.8335
1025	158.48	220.767	52.2396	65.8335
1026	132.298	136.233	35.5638	-76.5752
1027	132.298	87.8227	80.607	-69.6042
1028	82.6355	85.1253	86.6885	38.199
1029	82.14	128.523	112.507	28.6356
1030	82.14	117.402	-51.7607	236.262
1031	60.3702	130.186	42.1608	-40.2857
1032	60.3702	151.343	58.7468	-63.7571
1033	-5.44238	214.326	37.6789	83.6277
1034	215.961	293.038	24.7939	42.1564
1035	58.3777	257.352	-45.991	49.6838
1036	-38.7465	264.999	-56.6391	49.6838
1037	68.6387	151.007	-57.6722	85.9643
1038	-50.6445	153.093	90.207	127.868
1039	88.7669	161.759	68.3484	-78.4639
1040	128.145	196.074	-18.7659	-76.0773
1041	85.2398	122.561	15.3065	-39.0914
1042	68.6387	187.067	-57.7123	105.192
1043	-52.808	118.43	6.73545	106.029
1044	215.961	92.7733	23.5725	-75.5816
1045	132.367	102.918	-60.9119	-77.2679
1046	88.8191	83.6317	38.0802	99.6678
1047	89.5417	93.9658	93.3673	99.4877
1048	134.026	106.091	75.0402	154.1
1049	60.7498	203.612	-59.2695	77.7822
1050	130.967	197.497	134.369	49.6838
1051	142.371	271.042	30.0193	141.533
1052	99.3527	271.123	35.8465	132.485
1053	21.9838	94.8635	68.1781	49.6838
1054	92.4848	115.851	-3.11993	184.774
1055	63.2946	181.242	22.3091	77.8767
1056	50.4568	241.516	68.5462	98.8296
1057	73.4237	153.807	108.066	-69.6042
1058	65.4984	179.253	58.0285	-76.5752
1059	-18.082	-43.7681	46.7665	-70.1945
1060	29.397	-52.2584	62.7263	236.262
1061	71.6096	-33.1801	36.0179	236.262
1062	31.1397	187.239	33.5432	38.199
1063	-12.6028	197.569	-3.30911	38.199
1064	48.8997	313.033	22.5339	127.868
1065	59.4182	315.686	-42.3475	127.868
1066	-38.7465	83.4894	113.37	85.9643
1067	-39.6375	270.843	95.2232	85.9643
1068	128.145	183.734	66.2056	85.8027
1069	70.2448	164.229	69.3442	85.8027
1070	69.619	163.34	-55.0386	-76.0773
1071	88.7669	151.343	38.5419	-76.0773
1072	88.7669	132.686	69.2848	42.1564
1073	99.3527	158.48	61.7901	42.1564
1074	99.3527	186.128	57.7186	-78.4639
1075	130.967	198.954	37.7728	-78.4639
1076	130.967	103.538	32.6498	83.6277
1077	60.7498	224.231	-24.9968	83.6277
1078	60.7498	207.747	54.763	106.029
1079	89.5417	115.972	-37.5617	106.029
1080	89.5417	194.769	-24.3287	-75.5816
1081	142.371	229.758	56.6018	-75.5816
1082	142.371	350.007	59.9175	18.5272
1083	134.026	303.774	9.10097	68.2113
1084	134.026	194.748	23.9366	229.9
1085	68.6387	245.61	49.7987	125.308
1086	68.6387	254.961	49.8179	82.454
1087	95.0977	131.415	83.3932	96.561
1088	98.7182	194.92	42.5094	123.844
1089	75.2023	-48.9449	31.3354	118.216
1090	237.735	-61.0115	83.4136	151.411
1091	121.227	189.897	59.122	62.8018
1092	46.602	129.917	51.0475	77.3571
1093	38.339	154.007	-3.11993	31.6558
1094	162.465	208.01	-55.5921	111.204
1095	119.546	-59.2663	43.8937	151.411
1096	68.6417	-61.1191	61.4424	76.8968
1097	89.521	-66.9856	-52.9549	18.5272
1098	-71.3525	-63.3388	-64.3939	61.8804
1099	100.849	141.231	23.2973	61.3619
1100	67.4388	153.546	36.1011	108.714
1101	121.485	157.402	76.3978	-73.9697
1102	73.5555	229.089	48.9275	-71.2053
1103	164.489	85.1253	13.4317	137.679
1104	36.5781	92.5885	68.5517	144.481
1105	109.353	117.857	-56.8954	78.3407
1106	53.0674	110.159	-60.4094	14.7172
1107	156.723	-62.357	106.013	38.9174
1108	99.3324	-61.8329	98.5912	139.661
1109	161.02	211.715	38.0824	123.364
1110	62.3957	231.843	53.9073	167.676
1111	164.28	130.861	54.9629	87.6391
1112	118.465	122.344	138.627	-75.7177
1113	89.0068	216.71	64.0572	-74.2596
1114	94.4402	187.181	-56.7785	-59.4272
1115	234.931	-43.7681	-59.4735	-67.4405
1116	46.3405	-43.6365	58.6241	69.253
1117	5.33378	104.912	15.6544	-75.7177
1118	104.341	82.5314	1.79556	100.696
1119	121.227	184.722	128.903	108.24
1120	90.5289	259.538	110.084	150.912
1121	68.1902	226.282	130.907	106.2
1122	109.149	271.364	-21.0785	48.5419
1123	240.792	198.279	48.4194	42.1563
1124	-36.2886	226.076	41.4526	55.4982
1125	154.166	284.114	19.5357	44.3641
1126	66.6539	281.597	57.3887	56.7113
1127	131.724	-46.8733	44.0652	42.4507
1128	199.068	-45.0764	-14.4077	97.3688
1129	152.224	-64.9863	-52.9549	131.257
1130	79.2632	-64.5865	44.5648	261.248
1131	57.1064	226.172	53.0505	154.156
1132	11.986	220.114	90.1626	119.797
1133	90.1029	244.722	96.0449	106.784
1134	-33.6623	326.367	36.4876	149.888
1135	-33.4265	-63.6786	-55.626	68.3187
1136	84.9092	-64.227	-56.4186	121.14
1137	134.844	-63.4244	82.3393	147.917
1138	10.5626	-62.3924	97.363	63.1501
1139	-6.72862	148.08	67.2563	110.12
1140	142.176	148.325	43.0725	-0.311759
1141	101.844	178.798	59.6453	-3.5144
1142	150.795	166.523	59.3919	35.5978
1143	90.2145	305.757	119.386	61.3619
1144	71.6881	330.596	106.254	77.0357
1145	98.4841	343.402	74.6984	118.216
1146	-77.2108	371.386	134.031	182.654
1147	-76.1219	612.193	63.2731	77.3571
1148	38.339	505.622	42.2834	45.5639
1149	57.4331	207.596	74.1406	9.61329
1150	92.3286	223.481	89.8616	15.1021
1151	96.7028	234.902	90.5706	123.844
1152	86.8804	217.526	153.819	173.062
1153	99.0945	237.906	-35.9433	96.561
1154	37.8691	239.471	74.2172	104.74
1155	56.9317	372.835	-60.9424	82.454
1156	44.148	372.835	-59.7834	123.364
1157	56.2454	415.497	24.6068	111.712
1158	98.7182	415.497	10.8032	140.128
1159	68.6417	361.423	17.3279	138.766
1160	46.602	361.423	-37.3395	108.714
1161	53.0674	-69.3406	-35.5432	125.308
1162	85.3665	147.804	60.522	61.7717
1163	119.546	-69.3406	111.681	86.0902
1164	102.198	199.384	70.9361	144.481
1165	73.5555	199.384	-51.8404	86.0106
1166	68.2129	327.29	7.09181	14.7172
1167	89.521	327.29	26.2635	26.1705
1168	119.788	-61.787	118.614	139.661
1169	75.2023	-61.787	-49.7162	143.574
1170	72.8211	312.788	94.3531	111.204
1171	95.0977	312.788	54.066	85.0018
1172	89.1793	86.5223	-52.4624	31.6558
1173	36.5781	86.5223	23.4636	-71.2053
1174	62.3957	-63.1657	50.7608	-73.1871
1175	55.6877	-63.1657	3.52373	-74.2596
1176	87.9941	103.68	-0.379308	62.8018
1177	72.5649	218.687	41.2009	60.3204
1178	67.4388	218.687	48.0938	229.9
1179	124.187	248.655	-50.9179	95.9433
1180	164.489	248.655	-48.7142	-73.9697
1181	158.347	-54.2934	58.7129	-73.8302
1182	94.4402	-54.2934	-42.6243	100.696
1183	91.1298	-61.501	-57.0021	95.1982
1184	121.485	-61.501	63.3236	61.8804
1185	93.0221	-61.7228	52.2686	108.24
1186	109.353	-61.7228	22.8413	79.5401
1187	67.34	122.915	109.747	38.9174
1188	104.341	182.011	141.943	22.4843
1189	162.465	182.011	71.7915	-67.4405
1190	143.62	278.966	111.872	76.8968
1191	121.227	278.966	59.4564	113.566
1192	104.536	84.4912	75.1478	18.5272
1193	89.0068	84.4912	141.818	15.7394
1194	109.947	-65.1169	34.7659	78.3407
1195	100.849	-65.1169	101.369	48.5881
1196	151.73	184.833	-60.0506	137.679
1197	66.6539	184.833	100.332	111.992
1198	86.3347	246.457	92.6815	-0.311759
1199	118.465	246.457	50.5797	20.8959
1200	95.3108	257.328	58.5747	-59.4272
1201	154.166	257.328	85.7344	151.411
1202	234.931	156.48	65.9391	137.503
1203	221.007	156.48	69.6945	184.437
1204	240.792	82.6331	59.9314	-75.7177
1205	281.632	82.6331	40.4747	-77.6913
1206	237.735	203.488	52.3716	166.286
1207	241.211	203.488	50.6002	167.676
1208	190.727	122.33	84.7706	150.912
1209	181.982	122.33	56.1275	134.759
1210	152.224	261.616	36.2317	31.481
1211	119.582	261.616	-20.4616	106.2
1212	154.166	78.332	-21.2706	106.2
1213	154.166	78.332	-60.6151	55.4982
1214	164.28	-55.4889	74.2627	55.4982
1215	164.28	-55.4889	43.149	261.248
1216	79.2632	105.453	-17.0361	261.248
1217	79.2632	105.453	-21.5224	87.6391
1218	199.068	141.627	80.8882	87.6391
1219	199.068	141.627	20.2437	42.1563
1220	134.844	290.128	30.9335	154.156
1221	134.844	290.128	52.2686	154.156
1222	109.149	292.778	110.952	42.1563
1223	109.149	292.778	102.391	44.3641
1224	90.5289	348.654	65.7996	44.3641
1225	90.5289	348.654	62.6188	182.654
1226	90.1029	99.4885	112.782	182.654
1227	90.1029	99.4885	75.64	118.216
1228	84.9092	186.196	24.9124	118.216
1229	84.9092	186.196	37.8929	68.3187
1230	150.795	146.534	64.5188	68.3187
1231	150.795	86.2059	92.4573	67.2313
1232	98.4841	146.534	47.1603	133.097
1233	98.4841	86.2059	81.6732	-66.9736
1234	150.795	-65.8557	86.3523	43.5451
1235	150.795	-65.8557	43.5024	59.1893
1236	57.1064	-66.0317	56.5179	133.097
1237	57.1064	-66.0317	62.3684	121.575
1238	101.844	253.859	-41.6847	43.1309
1239	101.844	253.859	-46.1924	115.146
1240	104.737	329.895	95.0507	121.575
1241	104.737	329.895	73.8574	171.706
1242	71.6881	286.684	36.8495	-54.9934
1243	71.6881	286.684	84.5389	80.7842
1244	142.176	-25.3289	76.3978	124.368
1245	142.176	-25.3289	91.8788	113.944
1246	204.323	251.498	55.5458	140.795
1247	356.824	251.498	69.2347	149.23
1248	-10.9501	-68.7465	41.4362	69.9417
1249	-60.1285	-68.7465	118.476	113.459
1250	68.553	225.019	29.8197	154.987
1251	114.98	225.019	-45.844	120.536
1252	162.86	176.226	9.25342	66.1243
1253	148.507	176.226	114.394	341.442
1254	75.5828	210.46	92.8619	146.804
1255	90.8906	210.46	62.6963	-58.4328
1256	163.139	179.525	90.4546	92.7226
1257	28.3122	179.525	63.835	114.095
1258	139.142	210.169	48.3107	107.811
1259	36.8482	210.169	54.9831	-67.8169
1260	143.834	169.215	-60.2664	-67.7052
1261	121.699	169.215	-59.463	75.6889
1262	327.138	195.506	38.4663	96.4776
1263	189.403	285.269	28.45	123.208
1264	132.727	221.184	14.7726	56.1595
1265	128.447	136.156	43.2291	80.4271
1266	158.949	166.699	26.2036	154.008
1267	140.245	165.213	84.7091	82.0376
1268	189.784	243.394	75.6918	105.411
1269	102.92	217.01	87.7822	85.1116
1270	110.037	99.1147	102.727	63.3721
1271	-33.9891	229.983	76.871	102.35
1272	328.261	301.225	62.7929	77.3345
1273	118.567	-58.732	55.9243	106.784
1274	158.234	252.66	82.8761	142.32
1275	82.9923	155.499	39.5639	160.205
1276	122.928	-43.2745	75.9447	98.5196
1277	39.26	224.301	-60.7742	95.718
1278	86.2156	109.507	-59.0634	70.7923
1279	86.5939	169.909	40.7634	71.9304
1280	-72.9515	144.769	61.2106	46.9998
1281	-48.1231	164.904	39.8186	81.2484
1282	160.434	186.162	85.824	142.061
1283	104.959	265.734	-1.80005	157.883
1284	123.321	189.618	55.6968	139.683
1285	129.101	187.48	52.2686	57.5551
1286	-24.3318	-55.5763	189.647	-35.4798
1287	123.39	-42.7858	34.5649	-29.5971
1288	161.546	184.223	53.7945	113.944
1289	-28.1773	221.061	28.2636	98.6971
1290	-29.6822	220.015	22.6901	112.887
1291	90.8906	243.155	91.5645	104.953
1292	32.3929	159.121	64.0165	43.1309
1293	163.139	244.083	64.9073	43.5451
1294	31.8572	197.871	30.0867	115.146
1295	-49.0462	243.155	-21.7663	123.84
1296	-34.4552	94.6344	-41.5771	65.8318
1297	114.98	93.5628	-40.5853	98.7746
1298	119.241	195.54	72.766	81.2333
1299	119.611	256.824	92.7242	129.518
1300	138.876	247.907	93.7265	119.412
1301	80.9454	225.367	44.2213	80.5292
1302	62.387	282.293	24.4123	100.921
1303	80.3167	168.279	27.7298	104.975
1304	130.277	164.579	54.0237	89.4202
1305	144.747	-17.9279	55.7543	104.456
1306	75.5828	112.394	79.1107	59.1893
1307	88.1688	107.961	71.1604	133.097
1308	27.5	112.222	-64.9251	166.2
1309	13.7217	256.416	-67.4933	69.9417
1310	90.1737	140.174	87.8529	95.6041
1311	138.807	213.487	99.1287	113.459
1312	-58.4426	298.187	-57.419	124.748
1313	-57.4634	161.035	-57.3066	140.795
1314	38.8672	-45.3386	13.49	144.019
1315	34.2389	184.025	81.3387	149.23
1316	28.3122	93.4355	53.4824	174.89
1317	84.4112	99.1147	21.4322	124.368
1318	18.9799	140.174	39.4809	74.8906
1319	121.699	151.804	39.9199	-66.9736
1320	115.262	210.169	47.4153	-66.5853
1321	79.7919	-52.9029	13.7031	107.811
1322	36.8482	256.416	79.3249	108.734
1323	35.3888	216.453	94.2948	-54.9934
1324	121.238	-32.8395	170.339	-43.2556
1325	124.044	164.495	103.109	92.7226
1326	100.239	196.011	39.1622	107.89
1327	146.751	-66.4462	70.3944	146.804
1328	48.4121	-61.9164	115.933	80.7842
1329	-10.9501	241.193	77.5308	96.5019
1330	-14.5586	354.742	67.5438	114.095
1331	132.727	189.155	99.7255	88.9051
1332	110.248	264.812	90.6238	123.208
1333	70.4733	-36.7938	-10.1617	341.442
1334	27.4972	-17.1191	67.4438	275.149
1335	143.834	277.638	65.2732	160.205
1336	176.717	126.872	18.4256	160.205
1337	-60.1285	109.483	27.2074	75.6889
1338	-61.6348	103.299	-26.528	75.6889
1339	-44.7892	-23.4717	43.2567	80.4271
1340	-44.6522	87.1731	40.1067	80.4271
1341	102.92	-24.8254	56.2555	154.008
1342	140.245	-24.392	-34.1867	154.008
1343	296.204	238.559	52.2686	98.5196
1344	122.954	192.501	13.49	98.5196
1345	356.824	144.5	-62.2631	-58.4328
1346	222.816	152.784	-62.4841	-58.4328
1347	158.949	109.686	54.3582	56.1595
1348	175.5	160.799	62.3346	56.1595
1349	128.447	-21.2501	29.5591	102.35
1350	128.703	-17.9279	22.4789	102.35
1351	139.142	-13.3098	63.4873	142.32
1352	120.277	149.314	79.9964	142.32
1353	110.037	99.9557	40.5569	96.4776
1354	95.9198	-30.5571	-71.1016	96.4776
1355	82.9923	-36.7289	-67.7089	-67.7052
1356	100.249	95.2342	63.8905	-67.7052
1357	158.234	119.1	74.9721	154.987
1358	110.771	243.709	102.12	154.987
1359	189.403	211.754	41.2936	82.0376
1360	185.794	-46.6322	71.5811	82.0376
1361	86.5939	24.6829	-26.528	105.411
1362	204.323	18.7921	32.9333	105.411
1363	270.559	68.6198	19.6371	95.718
1364	189.784	136.059	22.1806	95.718
1365	181.018	249.178	-14.4077	71.9304
1366	162.86	184.312	-17.4226	71.9304
1367	192.632	228.425	49.5648	63.3721
1368	328.261	214.405	-34.8555	63.3721
1369	344.315	-66.8483	74.4763	71.9304
1370	327.138	64.0801	59.0573	71.9304
1371	327.138	-49.802	38.6396	85.1116
1372	123.321	214.991	92.6298	85.1116
1373	123.321	195.928	123.986	77.3345
1374	-48.1231	-38.3223	81.9303	77.3345
1375	-48.1231	86.8071	149.868	189.146
1376	-44.7892	107.778	66.4694	189.146
1377	-44.7892	156.239	36.2441	-67.8169
1378	129.101	84.0922	53.1948	-67.8169
1379	129.101	192.13	-15.306	142.061
1380	18.9799	266.648	-57.8778	142.061
1381	18.9799	97.4391	-58.4482
1382	60.1509	123.985	64.2713
1383	60.1509	202.55	74.4721
1384	150.684	168.129	19.0963
1385	91.2141	235.435	-23.416
1386	26.6412	173.799	51.447
1387	26.6412	114.505	44.6694
1388	132.846	203.937	84.7097
1389	224.048	73.7457	37.6554
1390	99.0872	99.459	54.726
1391	-41.4762	139.21	67.6709
1392	100.081	76.5841	58.3235
1393	77.5123	195.727	27.0124
1394	58.7898	-32.8395	48.7699
1395	81.7865	179.091	50.9634
1396	169.699	192.89	36.3664
1397	72.231	-55.5763	36.4984
1398	77.4389	245.102	48.8837
1399	175.513	259.973	26.3032
1400	87.1955	208.138	-18.6185
1401	123.879	169.191	55.595
1402	144.986	103.529	-62.5328
1403	61.25	119.172	40.852
1404	79.655	196.413	8.77938
1405	-41.4762	-61.5029	7.86742
1406	317.114	-62.7098	9.72358
1407	164.48	-61.6049	-62.4841
1408	-22.9184	193.108	98.7086
1409	135.343	346.966	123.466
1410	197.694	300.449	108.926
1411	224.048	-54.6708	55.741
1412	86.6345	226.601	34.0333
1413	94.1261	62.5296	47.8381
1414	98.2544	77.0634	33.0124
1415	89.9921	86.7303	26.13
1416	64.0629	170.827	24.5484
1417	152.687	176.22	32.9119
1418	150.684	234.091	-54.2515
1419	95.7858	170.389	46.104
1420	77.5123	75.0742	78.9643
1421	91.2141	37.5413	-67.7861
1422	91.7319	136.374	91.6096
1423	156.889	64.6009	-51.5374
1424	26.6412	72.7549	-48.6729
1425	62.8911	58.5673	53.1998
1426	58.7898	-17.0493	49.962
1427	132.846	136.156	34.1201
1428	79.655	-53.5956	58.2966
1429	37.6405	-51.4616	77.1894
1430	99.0872	220.028	-30.8367
1431	94.9142	329.01	-31.3072
1432	100.081	170.991	-56.1506
1433	64.7947	146.568	82.8642
1434	123.879	173.973	99.282
1435	110.17	161.022	-51.4799
1436	175.513	166.664	-40.2277
1437	137.678	127.162	-59.2926
1438	87.1955	136.309	31.3229
1439	102.763	70.4202	31.5713
1440	61.25	46.3318	-57.7123
1441	56.559	353.889	-56.7547
1442	144.986	164.21	45.5953
1443	137.31	205.114	52.8043
1444	169.699	118.724	33.6923
1445	213.515	149.061	50.9572
1446	81.7865	156.349	65.6331
1447	81.7865	213.463	-40.0696
1448	77.4389	63.7188	-33.6874
1449	77.4389	294.687	-57.321
1450	135.343	512.074	-42.5774
1451	135.343	254.383	-44.2998
1452	164.48	-59.1762	9.59238
1453	164.48	149.581	19.2744
1454	-22.9184	91.5531	68.9479
1455	-22.9184	191.01	38.3122
1456	130.791	191.06	-53.9435
1457	93.6013	81.6937	-40.7673
1458	68.4469	129.957	-44.8429
1459	105.07	88.942	-39.4048
1460	76.8028	243.923	76.6314
1461	345.375	-61.0554	-58.9467
1462	68.9848	-53.18	-58.8467
1463	145.681	-55.7209	78.8766
1464	38.7723	279.963	44.1148
1465	71.0775	257.443	-7.054
1466	100.195	242.021	58.4225
1467	129.435	144.739	102.124
1468	145.454	159.151	127.071
1469	-43.1082	93.7678	21.1548
1470	26.8503	106.699	50.4836
1471	149.413	125.218	-26.3302
1472	133.088	415.387	48.5569
1473	128.262	247.019	15.9851
1474	93.98	140.188	-65.5642
1475	90.2922	219.429	68.4494
1476	42.1833	253.067	45.1982
1477	4.44454	146.253	38.3479
1478	-54.1981	-26.1206	42.6114
1479	58.1251	-31.2777	29.1769
1480	109.677	187.176	42.6642
1481	-49.0051	462.79	-37.9408
1482	-41.1991	-60.8499	-42.5529
1483	-71.2123	246.287	43.3393
1484	87.3235	112.34	-0.32735
1485	97.6145	141.201	6.73545
1486	65.6491	130.887	33.5715
1487	111.531	258.825	37.6924
1488	99.3154	68.1222	43.0225
1489	79.795	141.904	39.6391
1490	74.3442	175.949	-24.9968
1491	65.6491	-49.2608	42.4943
1492	99.9558	-44.2616	45.0622
1493	85.6326	81.3205	-7.93992
1494	68.6286	149.007	-8.23275
1495	151.827	245.204	63.0073
1496	101.637	132.437	31.6999
1497	64.2645	184.271	15.6604
1498	68.647	140.39	-64.4148
1499	118.364	-46.3671	-65.7908
1500	250.463	151.758	6.92719
1501	145.681	191.273	10.7619
1502	150.862	-50.268	5.04726
1503	246.858	264.853	24.7079
1504	101.057	268.998	-56.5148
1505	-43.1082	280.867	-56.952
1506	-52.0855	-53.9538	-55.0386
1507	101.29	435.924	-54.9821
1508	110.323	-59.027	45.207
1509	110.616	-61.5923	65.7903
1510	100.298	195.727	1.32074
1511	89.3614	-56.5251	-42.6893
1512	144.703	-56.6141	-39.8279
1513	149.258	177.491	-44.023
1514	-5.21887	162.892	-44.8843
1515	130.791	162.432	68.3484
1516	42.9068	186.424	54.1823
1517	160.66	66.1614	-3.30911
1518	81.0513	175.113	-4.65181
1519	26.8503	269.141	14.8686
1520	77.389	55.2691	33.2596
1521	68.4469	130.887	40.4942
1522	109.677	53.2281	73.8213
1523	129.435	200.582	68.5721
1524	155.749	-53.4443	-54.5862
1525	149.413	176.208	58.2842
1526	44.7584	155.499	40.7276
1527	47.7049	316.627	-4.79218
1528	89.3614	195.625	5.23242
1529	97.867	186.615	33.5432
1530	63.064	-64.0851	47.441
1531	47.6161	130.586	43.8245
1532	58.1251	297.767	7.08968
1533	144.403	293.078	3.0728
1534	90.2922	199.529	111.747
1535	72.0555	164.579	95.053
1536	345.375	-57.328	-26.8792
1537	94.1722	118.688	-28.6794
1538	14.6943	216.243	9.10097
1539	42.249	243.923	-59.2695
1540	74.7802	305.199	52.2629
1541	68.9848	299.396	24.7939
1542	88.5084	130.531	-51.7607
1543	145.454	167.069	-53.273
1544	70.5651	127.511	57.368
1545	71.0775	203.553	56.9022
1546	130.744	115.309	63.5768
1547	128.262	195.926	38.6384
1548	129.34	181.04	38.5017
1549	133.088	175.592	38.2909
1550	104.075	152.251	52.6195
1551	89.3504	233.778	68.5462
1552	109.915	244.887	60.2544
1553	-54.1981	187.48	-54.5862
1554	-58.1838	102.91	60.1372
1555	93.98	75.8465	62.3684
1556	60.8059	171.396	66.388
1557	97.6145	188.396	60.7066
1558	87.3235	183.814	64.0572
1559	93.6013	110.734	-60.9119
1560	96.1439	116.324	-45.991
1561	-48.3211	-64.9796	22.3091
1562	-41.1991	-64.0003	63.8238
1563	-71.2123	166.903	27.9011
1564	-69.7438	-53.6613	38.9179
1565	246.949	161.02	42.4399
1566	284.968	150.308	45.5447
1567	111.531	127.666	57.7186
1568	111.531	156.692	44.2712
1569	105.07	128.19	33.2792
1570	-48.3211	195.499	12.3808
1571	-48.3211	159.762	79.5782
1572	105.07	353.207	-56.9473
1573	105.07	436.589	-56.8743
1574	118.364	162.624	39.8089
1575	118.364	158.937	36.5172
1576	85.6326	121.123	-14.1379
1577	85.6326	141.283	3.40242
1578	99.3154	191.809	17.6985
1579	99.3154	192.546	8.51999
1580	101.057	134.723	66.2056
1581	101.057	182.482	7.82684
1582	101.637	159.121	-56.6391
1583	101.637	112.323	-57.1482
1584	77.186	137.887	41.4025
1585	97.7819	-50.9244	30.9553
1586	88.382	-45.7156	57.0128
1587	72.8844	152.212	125.66
1588	90.0672	136.298	111.718
1589	221.497	159.833	136.102
1590	167.814	-58.732	13.2384
1591	127.364	220.739	-3.11993
1592	109.386	217.684	15.3065
1593	125.13	259.451	18.4387
1594	148.647	228.156	57.8301
1595	180.331	166.211	60.0037
1596	31.6634	307.385	66.2056
1597	42.2983	-62.0061	32.6738
1598	78.8094	-65.0616	45.2591
1599	94.017	146.718	38.0802
1600	62.9838	166.142	61.081
1601	223.546	-43.2745	53.7185
1602	97.0168	-47.3586	22.5339
1603	80.2877	11.3439	23.5725
1604	109.726	-50.1295	-5.21068
1605	81.0904	194.286	35.5635
1606	59.734	107.961	10.2335
1607	62.9873	183.644	16.2403
1608	88.382	211.139	15.2666
1609	183.677	145.628	52.2629
1610	124.74	211.037	86.8364
1611	210.459	253.636	49.0619
1612	106.722	161.497	58.7468
1613	109.386	-57.9605	50.0384
1614	100.809	134.47	65.6635
1615	167.814	90.9108	67.6338
1616	154.067	-64.2743	13.4317
1617	97.7819	-64.6473	37.3186
1618	89.4029	247.907	83.0271
1619	72.8844	-65.3683	65.4459
1620	64.0956	-67.2771	-6.41111
1621	127.364	-54.872	89.6273
1622	221.497	374.958	6.48062
1623	211.661	367.221	23.9366
1624	77.186	166.095	36.7607
1625	125.13	149.495	83.439
1626	125.13	139.785	86.6885
1627	78.8094	212.932	75.2092
1628	78.8094	174.077	-4.96187
1629	42.2983	214.353	1.79556
1630	42.2983	-65.0853	-21.3331
1631	148.647	-59.2	-21.9945
1632	148.647	496.93	21.1404
1633	-61.3424	153.847	8.31404
1634	120.151	190.268	16.5964
1635	251.659	168.279	90.207
1636	201.667	207.68	83.7791
1637	145.033	261.487	-64.3939
1638	82.372	327.101	-66.771
1639	124.165	365.497	42.1608
1640	129.5	301.225	42.2842
1641	85.8447	257.263	59.8948
1642	24.7803	243.155	98.3482
1643	26.717	-61.0146	69.3442
1644	68.1089	-59.0379	58.1803
1645	55.3422	62.9162	26.6056
1646	176.656	184.223	39.4458
1647	87.12	117.136	-57.6722
1648	98.2997	148.867	58.7232
1649	93.5547	144.769	53.0918
1650	36.9013	186.162	-21.0785
1651	192.852	195.54	-17.2128
1652	174.672	216.857	28.4586
1653	-35.5366	168.129	59.0549
1654	-42.6649	183.584	-50.3735
1655	162.867	520.742	-51.8404
1656	135.98	166.699	20.4539
1657	241.105	169.909	77.0819
1658	181.42	148.43	-60.4094
1659	165.636	165.213	76.2688
1660	2.78394	256.824	43.4089
1661	135.968	205.609	52.2396
1662	111.141	196.276	75.0402
1663	110.818	191.067	96.4763
1664	147.932	147.312	80.8722
1665	145.167	116.34	77.4851
1666	127.939	224.301	72.2761
1667	251.659	157.295	67.4729
1668	124.165	221.184	64.259
1669	100.265	155.684	-2.87398
1670	-2.63371	145.454	6.92719
1671	155.271	220.015	11.1995
1672	329.301	229.968	-56.0855
1673	131.857	197.871	24.2687
1674	30.7165	285.269	38.5419
1675	80.4076	268.348	-17.2035
1676	100.265	164.495	-18.7659
1677	114.982	215.378	48.9275
1678	128.046	-57.2822	36.0179
1679	60.8757	-58.1991	-1.80005
1680	80.933	287.6	3.76336
1681	30.6099	352.928	93.3673
1682	171.461	156.886	86.3149
1683	120.151	174.518	54.4846
1684	117.494	109.507	15.6544
1685	132.3	221.061	-0.32735
1686	201.667	228.844	-3.51648
1687	200.846	191.535	39.0558
1688	93.5547	214.047	59.1942
1689	93.9185	225.367	108.066
1690	87.12	217.01	92.5209
1691	101.213	175.409	57.8533
1692	82.372	250.59	41.4526
1693	55.1026	189.486	59.4427
1694	55.3422	103.299	67.3674
1695	68.0545	94.9812	54.763
1696	145.033	-23.4717	59.1131
1697	127.285	-23.0361	59.9175
1698	68.1089	243.394	60.386
1699	184.373	299.284	82.9054
1700	176.656	152.784	85.574
1701	122.49	126.872	-52.4624
1702	129.5	119.691	-53.434
1703	98.2997	-52.9029	31.3354
1704	133.207	93.4355	93.9516
1705	211.138	144.5	19.5357
1706	165.636	191.46	20.625
1707	165.636	126.523	39.0404
1708	241.105	142.53	43.7618
1709	241.105	182.707	70.7769
1710	192.852	-57.3656	63.3236
1711	192.852	-57.8029	58.9426
1712	157.332	196.011	62.7263
1713	157.332	150.269	66.4143
1714	174.672	93.5628	17.917
1715	174.672	112.394	22.8413
1716	135.968	98.1371	-56.7785
1717	135.968	192.13	61.4424
1718	127.939	201.607	74.4428
1719	147.932	-21.2501	7.33105
1720	147.932	-24.0042	112.507
1721	2.78394	151.804	103.843
1722	2.78394	147.244	-59.4735
1723	-35.5366	210.169	56.6018
1724	-35.5366	139.736	74.3101
1725	181.42	143.243	-56.8954
1726	181.42	164.904	109.057
1727	135.98	198.949	82.3393
1728	135.98	94.6344	74.6229
1729	162.867	108.351	26.2635
1730	162.867	195.506	30.0193
1731	145.167	198.533	29.3914
1732	145.167	109.686	48.4194
1733	155.271	135.367	40.9757
1734	155.271	149.314	113.37
1735	79.2151	-66.4462	95.2232
1736	-28.5953	213.13	109.486
1737	46.2273	-46.6322	94.7226
1738	12.4028	-46.8864	23.7883
1739	5.24471	140.174	68.5517
1740	35.2615	68.6198	-26.528
1741	20.306	144.894	-22.0481
1742	86.634	161.035	37.6789
1743	89.3054	214.405	-59.7834
1744	74.3403	259.022	53.9073
1745	57.1019	216.453	-36.9476
1746	64.3702	250.973	-35.5432
1747	79.2151	228.425	-60.9424
1748	74.3403	189.618	-59.7216
1749	102.905	255.172	98.326
1750	104.742	130.295	-60.0506
1751	58.9448	269.5	-50.9179
1752	76.6723	271.637	32.6498
1753	176.063	114.932	-42.3475
1754	174.181	109.483	-45.5491
1755	205.502	-38.3223	26.4952
1756	15.4462	-45.3386	-52.9549
1757	73.9201	-40.7696	-56.0855
1758	-50.378	-61.9164	23.2973
1759	91.4702	-59.71	51.0475
1760	135.587	-24.8254	7.19083
1761	81.5056	189.155	15.18
1762	97.5681	191.584	70.9361
1763	174.971	203.937	92.3127
1764	59.2141	99.1147	97.363
1765	37.7766	235.435	75.4419
1766	61.85	139.683	74.6984
1767	54.5569	249.178	71.3018
1768	120.172	258.693	88.1684
1769	109.096	265.734	78.1097
1770	89.3054	107.778	75.7456
1771	170.932	142.003	69.0064
1772	113.433	112.222	36.8495
1773	94.1017	264.812	38.0824
1774	170.351	296.949	54.0488
1775	61.144	-42.7858	-37.3395
1776	138.739	-39.45	98.326
1777	12.4028	76.5841	100.052
1778	9.11487	114.505	48.0938
1779	104.742	141.264	90.1626
1780	87.242	119.1	87.0538
1781	57.1019	114.045	60.522
1782	20.306	202.55	41.4635
1783	17.1539	262.553	47.1603
1784	86.634	238.559	74.6647
1785	52.279	216.23	-54.1853
1786	5.24471	97.4391	-56.4892
1787	9.48613	24.6829	-0.379308
1788	35.2615	11.2543	41.2009
1789	52.2279	119.172	7.09181
1790	79.2151	121.847	25.385
1791	69.4552	-13.3098	58.0285
1792	205.502	196.413	74.1064
1793	169.946	181.645	102.124
1794	232.92	255.082	49.8179
1795	232.92	-59.0379	36.4252
1796	102.905	75.0742	146.587
1797	102.905	89.5697	135.657
1798	174.971	-61.6049	52.3716
1799	174.971	-60.9781	-21.5224
1800	37.7766	77.0634	-20.2444
1801	37.7766	84.1383	53.0505
1802	74.3403	123.985	49.9771
1803	74.3403	256.416	83.4136
1804	97.5681	207.831	76.3978
1805	97.5681	179.091	65.3756
1806	91.4702	180.327	74.2172
1807	91.4702	346.966	71.1178
1808	135.587	-61.5029	109.747
1809	135.587	-64.1488	120.796
1810	105.689	-66.8483	-56.8624
1811	111.485	-30.5571	-55.626
1812	123.73	-33.0276	59.3919
1813	82.6812	118.684	92.3222
1814	-67.4127	160.799	-50.9179
1815	-25.952	-53.5249	-48.9258
1816	114.732	-54.6708	49.7987
1817	107.428	64.0801	89.7851
1818	-35.4834	226.601	100.844
1819	-67.4127	235.728	101.369
1820	-72.0728	146.889	-59.2015
1821	-65.9971	160.593	-55.5921
1822	105.241	243.709	118.614
1823	107.462	204.376	115.34
1824	40.0317	173.799	106.254
1825	105.689	172.522	119.386
1826	84.0095	-17.1191	119.386
1827	99.8592	-31.2779	134.031
1828	88.5169	-36.7289	134.031
1829	89.8906	173.973	-24.3287
1830	159.228	-32.6075	36.8495
1831	94.2722	136.156	36.8495
1832	118.478	195.928	-56.4186
1833	59.1122	240.471	-56.4186
1834	71.5195	63.16	49.4139
1835	166.45	112.262	49.4139
1836	291.052	180.756	-60.6151
1837	98.838	164.21	67.2563
1838	62.7158	184.312	-57.0021
1839	85.1229	205.397	91.8788
1840	80.1176	168.129	91.8788
1841	114.554	156.64	83.3932
1842	70.7879	-62.7098	83.3932
1843	-42.7013	245.102	71.4014
1844	-44.7191	170.991	71.4014
1845	-66.8512	192.501	100.332
1846	-69.8115	180.974	100.332
1847	61.8046	144.739	92.6815
1848	47.1223	116.771	92.6815
1849	-73.7091	234.091	44.5648
1850	-75.6367	217.897	44.5648
1851	-33.7889	259.973	20.2437
1852	-36.9493	213.246	20.2437
1853	-30.6474	-24.392	92.4573
1854	41.5694	88.942	111.681
1855	55.2884	101.886	92.4573
1856	81.9348	-15.7803	111.681
1857	123.474	170.389	295.573
1858	116.17	156.222	295.573
1859	95.2859	112.34	90.5706
1860	79.7181	101.134	90.5706
1861	123.73	63.7188	141.818
1862	83.0408	46.4779	141.818
1863	74.8009	58.5673	43.149
1864	105.241	252.66	43.149
1865	32.6619	226.788	111.872
1866	79.4745	213.13	24.6068
1867	107.428	103.529	24.6068
1868	49.8834	100.893	73.8574
1869	35.4843	-17.9279	73.8574
1870	12.8195	-15.0491	80.607
1871	10.0125	170.827	80.607
1872	89.8906	229.689	59.4564
1873	89.8906	298.187	59.4564
1874	29.8154	302.561	69.2848
1875	29.8154	176.22	69.2848
1876	82.6812	166.957	42.5094
1877	82.6812	-59.1762	42.5094
1878	71.5195	-57.5011	102.391
1879	71.5195	208.138	102.391
1880	59.1122	242.062	95.0507
1881	59.1122	211.754	95.0507
1882	-35.4834	196.296	75.1478
1883	-35.4834	192.89	75.1478
1884	107.462	230.115	17.3279
1885	107.462	68.1222	-35.9433
1886	115.77	68.269	17.3279
1887	113.516	149.061	-35.9433
1888	65.1093	150.38	-48.7142
1889	156.098	159.151	-48.7142
1890	34.9072	123.197	-57.419
1891	238.014	93.7678	-57.419
1892	74.1515	86.7303	-42.6243
1893	80.898	119.279	-42.6243
1894	109.538	139.21	-56.0855
1895	939.34	102.81	-56.0855
1896	-69.4482	-61.5923	-37.3395
1897	-74.663	-61.0593	-21.9945
1898	-75.3505	102.575	-37.3395
1899	67.5201	149.581	-21.9945
1900	-46.4255	91.5531	-36.9476
1901	-29.4015	75.7024	-36.9476
1902	113.516	141.201	-51.5374
1903	55.4412	210.964	-51.5374
1904	80.951	46.3318	-21.2706
1905	82.0845	213.487	-21.2706
1906	91.7373	220.462	64.0572
1907	95.3915	81.3205	64.0572
1908	101.161	168.255	-59.7216
1909	150.771	172.981	-59.7216
1910	93.036	-53.18	74.2627
1911	29.1285	-49.0121	74.2627
1912	34.9613	191.01	30.9335
1913	43.9225	185.226	30.9335
1914	19.5729	64.6009	55.5458
1915	5.22085	75.655	55.5458
1916	139.672	146.568	80.8882
1917	263.309	148.591	80.8882
1918	91.0255	136.309	96.0449
1919	150.554	158.747	96.0449
1920	68.2446	107.459	138.627
1921	79.778	99.9557	138.627
1922	93.135	195.727	148.505
1923	70.1696	135.233	148.505
1924	68.8224	-51.4616	-67.7089
1925	49.5892	-51.6291	-67.7089
1926	58.8157	300.449	55.9243
1927	114.591	326.273	55.9243
1928	78.3731	112.988	10.8032
1929	92.436	125.218	10.8032
1930	75.3287	191.06	94.3531
1931	115.77	190.453	94.3531
1932	105.125	187.176	59.9314
1933	65.1093	207.384	59.9314
1934	51.5317	214.991	-40.5853
1935	135.177	252.818	-40.5853
1936	132.683	239.614	75.9447
1937	67.5201	237.201	75.9447
1938	52.7741	-31.2777	93.7265
1939	-74.663	-28.3832	93.7265
1940	-75.3505	-60.8499	54.9629
1941	-76.4757	-61.0964	54.9629
1942	113.516	169.191	40.4747
1943	101.161	62.5296	59.4564
1944	88.4304	244.848	40.4747
1945	150.771	73.1035	59.4564
1946	110.661	282.293	37.7728
1947	82.0845	276.291	37.7728
1948	115.466	-36.7938	36.2441
1949	139.672	-35.1537	36.2441
1950	139.834	58.5673	-40.5853
1951	80.951	64.9708	-40.5853
1952	90.8893	266.648	65.7996
1953	-69.4482	106.699	65.7996
1954	194.621	210.334	91.5645
1955	91.7373	109.897	91.5645
1956	74.1876	191.273	114.394
1957	130.01	146.253	114.394
1958	156.098	110.311	48.3107
1959	109.538	156.239	48.3107
1960	121.302	72.7549	58.6241
1961	263.309	208.406	58.6241
1962	253.539	53.7585	-41.5771
1963	238.014	-32.2755	-41.5771
1964	238.014	-26.1206	63.835
1965	34.9072	-17.0493	63.835
1966	34.9072	-19.8489	64.9073
1967	75.7148	73.7457	64.9073
1968	75.7148	78.2338	100.332
1969	150.554	132.437	100.332
1970	150.554	97.0123	67.5438
1971	43.9225	257.443	67.5438
1972	43.9225	274.665	-21.7663
1973	80.898	-53.5956	-21.7663
1974	80.898	-53.5506	38.4663
1975	-67.0707	175.949	38.4663
1976	-67.0707	194.756	-34.1867
1977	95.3915	255.082	-34.1867
1978	95.3915	251.995	-31.3072
1979	29.1285	187.279	-31.3072
1980	29.1285	37.5413	69.2347
1981	164.073	43.9812	69.2347
1982	59.7484	136.374	58.5747
1983	243.198	154.829	58.5747
1984	127.317	219.781	-71.1016
1985	156.153	186.2	-71.1016
1986	-27.7206	70.4202	90.4546
1987	-24.1401	141.928	90.4546
1988	131.624	140.39	69.6945
1989	-6.54741	268.998	69.6945
1990	0.863845	286.348	-59.0634
1991	12.5023	294.687	-59.0634
1992	171.527	327.277	98.7785
1993	-22.4388	279.963	98.7785
1994	111.236	295.199	41.4362
1995	165.839	149.007	41.4362
1996	136.741	155.404	75.6918
1997	55.1159	156.85	75.6918
[truncated: 16,509 more rows]

## Sheet: Figure 1g
Figure 1
Panel g
	DMSO	MLN-4924	Cycloheximide
1	34.0421	181.792	114.902
2	98.9394	191.351	81.3137
3	56.939	170.576	232.032
4	141.52	227.336	89.4071
5	44.7692	171.322	88.4549
6	104.756	184.141	231.479
7	133.348	584.714	150.984
8	136.269	309.999	180.79
9	13.9278	182.389	131.785
10	134.143	3.86082	NaN
11	104.756	3.4546	227.725
12	116.136	214.45	102.124
13	134.761	206.114	71.5187
14	72.6493	210.698	125.142
15	141.52	206.082	0
16	198.893	214.547	99.295
17	123.855	128.442	106.489
18	95.5249	177.045	82.3864
19	137.836	172.836	144.181
20	139.118	114.261	164.524
21	29.8489	309.473	116.822
22	127.521	156.713	127.332
23	135.193	160.562	117.384
24	127.789	187.13	124.799
25	0	254.568	153.929
26	115.187	231.512	176.168
27	78.2551	252.826	142.732
28	75.2654	150.358	90.795
29	4.72187	229.201	130.594
30	85.4561	182.988	84.308
31	147.77	0	62.4893
32	130.194	207.619	108.535
33	137.329	NaN	104.903
34	138.536	NaN	116.99
35	82.3053	215.44	108.594
36	118.537	105.55	125.39
37	NaN	162.288	153.102
38	107.558	145.728	416.291
39	114.606	167.059	157.123
40	29.3777	165.221	47.7768
41	30.2902	20.0963	181.052
42	130.891	192.34	276.575
43	20.2782	145.966	177.548
44	138.318	21.4348	162.513
45	110.605	149.732	204.725
46	71.0847	331.816	104.224
47	139.568	167.129	81.3559
48	124.448	160.386	206.851
49	75.8597	293.12	143.898
50	124.293	245.779	161.794
51	98.9394	152.983	101.916
52	81.9036	184.589	234.936
53	97.5936	161.885	140.458
54	134.13	123.865	119.49
55	105.033	211.373	155.92
56	101.986	303.436	362.981
57	153.671	260.397	111.403
58	125.49	163.688	76.6411
59	101.364	183.634	136.848
60	127.5	21.5925	143.337
61	89.9052	141.507	185.251
62	104.575	158.44	160.434
63	93.0933	145.606	0
64	161.602	176.996	230.341
65	127.883	175.82	61.0991
66	164.202	134.426	0
67	123.914	163.579	157.196
68	81.4605	150.282	132.636
69	103.945	272.744	180.378
70	126.013	204.223	175.547
71	93.0933	166.786	173.344
72	89.9987	109.904	167.489
73	126.768	156.946	116.284
74	113.954	236.355	181.238
75	83.749	222.619	0
76	130.238	168.02	0
77	54.9631	10.6232	135.778
78	160.25	262.299	338.16
79	135.62	331.11	128.147
80	89.7533	228.478	194.21
81	97.0347	217.194	89.7481
82	103.188	232.889	134.343
83	162.571	166.046	215.188
84	117.017	182.632	165.25
85	140.981	275.74	122.726
86	144.362	252.903	113.458
87	11.2972	192.34	116.778
88	120.635	438.745	124.579
89	96.6956	0	0
90	131.13	160.729	110.382
91	96.941	229.516	118.772
92	106.197	21.1951	124.841
93	71.2179	23.8268	79.7068
94	75.6898	219.856	113.366
95	70.039	174.528	119.563
96	164.317	18.6436	144.126
97	92.0925	NaN	244.357
98	118.885	210.73	178.824
99	120.413	210.652	140.264
100	75.6898	197.673	218.721
101	70.1562	242.967	176.731
102	100.782	160.544	127.019
103	55.3839	277.03	161.291
104	98.6919	249.077	131.347
105	87.4592	130.301	190.772
106	115.301	176.215	105.108
107	104.415	235.989	189.591
108	118.653	162.084	136.815
109	147.284	NaN	118.129
110	136.207	NaN	189.295
111	159.924	264.887	89.2447
112	120.585	198.114	140.985
113	163.58	228.198	171.054
114	191.812	197.5	89.5518
115	146.203	42.1068	99.7352
116	95.2212	23.4263	127.694
117	86.4674	200.332	126.288
118	121.012	167.933	125.733
119	0	194.911	122.135
120	105.52	210.977	97.0722
121	89.0166	136.333	0
122	78.5875	NaN	0
123	76.6029	329.966	4.55129
124	63.3468	311.909	0
125	66.1761	266.972	181.238
126	68.6438	184.201	122.172
127	0	183.43	119.522
128	98.1613	296.902	142.849
129	113.652	162.838	117.384
130	85.6641	183.703	124.508
131	135.582	237.788	124.841
132	34.1954	0	91.5582
133	2.65741	184.241	36.2621
134	122.746	186.075	295.623
135	104.093	306.983	0
136	119.191	211.856	91.5582
137	115.351	265.62	0
138	115.857	338.492	245.393
139	80.8646	156.946	127.86
140	95.2053	218.632	113.993
141	139.393	210.91	121.954
142	85.5437	302.028	201.541
143	0	229.958	181.925
144	51.7379	158.569	0
145	58.8663	259.105	0
146	149.552	209.723	153.223
147	178.131	225.525	176.806
148	119.191	175.695	162.82
149	101.39	190.004	64.8174
150	86.403	265.231	66.2628
151	11.4269	236.863	92.4944
152	104.447	214.612	132.092
153	93.6419	127.375	103.534
154	102.084	407.355	142.139
155	129.558	106.719	134.872
156	73.5937	90.0697	91.7147
157	118.039	159.987	0
158	71.5815	187.226	131.904
159	49.4483	232.313	137.801
160	NaN	24.6031	161.613
161	103.636	306.983	176.731
162	123.353	149.055	153.119
163	94.2795	180.828	169.632
164	110.162	56.0203	137.968
165	105.999	167.933	0
166	81.4518	170.873	0
167	202.571	251.132	96.8918
168	132.528	191.039	136.815
169	110.13	331.816	143.497
170	97.5056	305.872	155.105
171	76.5897	266.485	98.7423
172	58.0886	173.754	291.808
173	35.7761	274.085	167.572
174	113.816	211.252	33.8464
175	315.153	331.11	6.9113
176	80.1073	167.111	NaN
177	100.83	195.525	161.642
178	0	NaN	NaN
179	78.7291	286.564	122.345
180	69.4156	267.163	158.208
181	102.85	157.085	167.572
182	190.092	0	150.333
183	127.577	147.974	131.802
184	97.3136	241.995	138.642
185	106.303	208.086	90.4524
186	107.496	35.9193	144.08
187	94.7959	209.108	144.336
188	97.0111	303.105	150.144
189	129.478	NaN	157.748
190	113.452	349.981	94.4091
191	119.191	155.531	86.7426
192	103.503	256.841	68.0755
193	90.6763	274.294	40.5104
194	127.577	145.534	151.364
195	30.4392	35.038	148.466
196	69.8409	5.84918	105.163
197	96.5353	33.4757	124.763
198	105.174	226.136	83.122
199	77.529	161.152	188.653
200	27.6605	155.681	194.5
201	0	212.347	75.159
202	0	177.093	152.229
203	108.331	205.447	168.06
204	102.575	213.28	126.831
205	77.519	296.193	100.336
206	163.58	211.942	124.701
207	102.602	98.7713	152.305
208	108.435	228.581	93.1445
209	103.53	NaN	133.49
210	0	0	139.958
211	134.143	0	200.978
212	63.6117	285.51	155.831
213	65.2289	NaN	NaN
214	68.5786	311.909	83.3356
215	108.194	357.051	243.444
216	103.415	266.635	129.082
217	0	229.998	104.099
218	0	213.849	83.3118
219	96.1156	253.531	135.133
220	161.461	276.858	104.783
221	80.9666	254.959	0
222	27.8478	252.758	0
223	81.4731	242.586	0
224	97.2683	NaN	46.6741
225	68.3467	0	42.7632
226	76.0358	207.285	80.4047
227	0	237.021	62.8262
228	112.583	298.987	72.5699
229	145.652	268.704	161.802
230	150.446	245.779	156.224
231	111.719	306.983	104.386
232	90.4169	198.797	75.4744
233	122.079	255.752	184.151
234	102.399	272.754	122.751
235	95.9723	257.671	124.664
236	NaN	265.16	109.924
237	92.8595	183.311	86.049
238	89.0569	12.1042	78.251
239	127.069	118.436	136.098
240	141.947	286.665	105.108
241	76.4375	224.59	10.2651
242	112.583	278.155	0
243	92.568	310.585	131.556
244	88.3627	262.466	99.032
245	106.209	311.587	106.849
246	90.6513	189.607	159.318
247	97.8176	187.699	157.123
248	100.093	0	118.864
249	93.1897	0	123.7
250	110.572	273.53	91.3049
251	148.924	266.23	104.417
252	141.582	287.253	122.66
253	147.867	222.932	109.83
254	113.941	234.442	180.267
255	84.6219	274.755	5.2845
256	135.108	198.45	147.894
257	93.7449	210.059	120.377
258	256.7	181.506	121.872
259	109.522	166.124	98.1086
260	237.747	219.525	97.5559
261	102.953	182.809	0
262	94.8352	177.633	0
263	360.837	190.665	114.691
264	0	224.431	130.031
265	66.1208	303.801	105.887
266	114.425	217.653	0
267	128.145	41.2758	170.944
268	127.384	229.306	123.031
269	79.4784	190.441	75.7225
270	59.9259	246.754	127.904
271	NaN	175.586	146.089
272	115.744	NaN	90.557
273	282.018	223.457	133.39
274	212.955	187.522	119.657
275	133.113	270.193	22.1592
276	290.218	239.096	135.867
277	107.552	95.6616	114.475
278	81.0321	216.865	83.8902
279	75.8597	232.09	NaN
280	107.454	195.64	132.49
281	115.784	174.542	144.009
282	3.43472	390.966	86.8269
283	108.952	340.321	94.1056
284	136.273	282.481	90.7356
285	104.043	141.416	0
286	124.448	192.408	121.872
287	NaN	152.541	148.671
288	127.693	245.6	143.226
289	224.27	109.018	72.2529
290	133.218	176.094	108.513
291	121.682	161.72	0.296695
292	101.024	217.436	142.039
293	108.814	197.323	111.873
294	105.033	71.9054	0
295	176.961	279.296	107.72
296	0	140.692	NaN
297	77.8787	205.004	141.602
298	94.9129	139.451	156.594
299	110.584	183.291	113.458
300	114.576	160.545	63.7037
301	85.6304	199.626	83.8383
302	56.939	238.084	89.5518
303	91.3417	198.447	76.1395
304	84.5969	194.155	0
305	153.046	182.773	68.3401
306	0.211906	210.315	88.5942
307	117.207	239.305	110.117
308	146.067	429.772	76.6411
309	203.208	395.06	126.693
310	20.2782	145.783	131.67
311	36.7179	263.141	113.972
312	43.9537	214.479	111.863
313	101.692	225.451	0
314	101.044	180.356	103.381
315	30.4392	249.713	110.451
316	44.7692	164.686	136.815
317	NaN	169.629	97.3929
318	200.21	162.733	112.159
319	204.264	163.759	132.087
320	NaN	293.995	197.791
321	96.1156	214.135	100.364
322	0	154.815	85.2607
323	71.7015	NaN	142.099
324	NaN	167.129	90.3641
325	59.0677	14.5403	126.283
326	0	12.1655	111.863
327	81.4518	309.486	102.124
328	65.493	293.867	NaN
329	174.892	196.091	141.806
330	135.425	133.966	NaN
331	108.952	237.072	74.199
332	256.7	152.559	80.7332
333	73.1495	173.32	103.875
334	72.5831	401.936	108.311
335	83.749	251.132	141.267
336	95.3877	152.07	111.099
337	96.8947	246.603	0
338	77.7998	241.98	98.4199
339	NaN	215.772	125.425
340	124.795	213.272	135.413
341	89.6673	255.251	NaN
342	115.316	159.456	72.8522
343	119.764	134.147	140.393
344	73.4896	163.5	176.168
345	134.32	210.036	122.345
346	98.5712	259.604	107.304
347	116.915	201.547	1.45676
348	83.7145	152.075	191.703
349	310.644	244.534	174.176
350	103.095	329.007	66.1269
351	68.7762	215.44	150.43
352	93.221	217.706	164.082
353	119.648	247.609	0
354	86.8137	164.252	0
355	161.602	229.027	72.6039
356	108.971	188.217	92.5068
357	100.545	162.546	NaN
358	58.8187	186.213	117.457
359	87.1935	151.138	0
360	156.184	234.384	0
361	117.301	302.028	93.716
362	NaN	223.076	121.461
363	132.408	188.311	125.596
364	123.972	159.168	171.102
365	86.7227	139.903	72.463
366	108.995	23.4263	0
367	107.363	160.386	NaN
368	108.96	157.47	115.97
369	115.571	203.629	41.0297
370	125.821	154.49	60.4024
371	84.8035	188.556	148.971
372	67.724	202.408	102.486
373	29.5397	192.769	0.899518
374	30.984	198.42	1.98936
375	105.52	205.618	124
376	75.8555	266.875	172.835
377	100.428	122.801	149.94
378	81.4032	204.555	76.5343
379	247.649	244.674	90.8043
380	203.524	169.399	107.858
381	152.814	197.313	138.815
382	234.625	188.027	141.442
383	43.3883	180.706	139.554
384	36.2795	231.349	0
385	0	181.844	0
386	60.4915	216.16	137.968
387	105.362	151.619	0.607292
388	147.802	100.584	2.71749
389	22.7681	181.792	104.224
390	27.8425	214.547	105.564
391	75.6898	200.98	103.96
392	0	179.348	106.281
393	147.121	156.344	106.016
394	136.269	134.786	115.225
395	162.639	149.014	241.928
396	179.334	126.325	105.628
397	62.004	206.769	108.066
398	77.8733	204.606	NaN
399	132.145	20.0963	81.3137
400	101.191	243.273	127.075
401	113.816	189.046	NaN
402	138.018	170.576	130.594
403	95.7711	165.587	138.596
404	168.812	147.193	94.5149
405	121.439	160.536	54.2716
406	111.143	407.355	146.579
407	0	171.322	144.181
408	0	2.77267	NaN
409	167.41	3.86082	92.8782
410	122.044	140.099	143.032
411	116.96	237.788	119.514
412	132.042	189.749	146.377
413	34.0421	165.221	140.458
414	115.247	211.252	95.4957
415	42.8014	192.211	109.966
416	86.7919	215.371	NaN
417	75.3663	227.336	82.4751
418	91.5841	213.065	88.4549
419	119.193	196.108	61.0991
420	180.992	167.129	140.076
421	172.47	264.155	89.4071
422	17.9384	168.6	81.3559
423	76.7787	127.493	121.117
424	80.811	136.811	164.524
425	86.8341	206.114	114.426
426	133.863	233.147	168.057
427	103.945	179.426	153.102
428	74.1501	245.553	104.715
429	91.0595	156.78	125.39
430	81.9533	184.776	358.904
431	66.0343	163.486	117.384
432	85.821	174.679	120.327
433	94.6876	199.577	115.545
434	103.304	NaN	108.535
435	226.966	309.999	113.382
436	116.198	149.036	88.4215
437	134.932	172.382	63.9922
438	29.3777	3.4546	81.3559
439	126.013	210.698	103.319
440	114.575	182.809	107.875
441	NaN	187.13	70.2319
442	133.348	191.351	114.902
443	209.157	88.7573	168.057
444	215.145	132.254	136.148
445	176.8	113.735	126.625
446	164.266	211.856	95.9395
447	94.53	156.713	90.795
448	59.9543	309.368	136.782
449	137.329	NaN	113.011
450	75.2654	183.328	81.2908
451	124.448	211.452	116.822
452	110.498	238.598	127.332
453	78.2551	182.988	104.767
454	68.8288	217.096	36.9857
455	122.044	163.579	83.1287
456	0	150.59	114.215
457	147.939	105.55	111.565
458	82.3613	161.885	87.8271
459	93.0831	128.107	NaN
460	119.417	226.787	96.7138
461	163.578	160.562	85.1604
462	0	177.867	143.035
463	0	175.431	150.984
464	168.303	179.759	153.929
465	177.744	239.597	152.025
466	244.69	266.972	116.99
467	98.6919	171.762	106.489
468	71.5151	114.261	0
469	13.9278	198.894	214.583
470	118.143	182.632	120.606
471	134.761	177.045	150.141
472	141.52	173.451	124.799
473	145.753	NaN	83.3356
474	132.904	177.92	116.715
475	4.72187	155.25	2.71749
476	144.191	231.512	182.234
477	130.514	216.483	19.0243
478	158.623	210.977	111.403
479	107.558	309.473	87.8271
480	93.649	296.493	125.425
481	103.069	166.786	136.815
482	115.918	138.869	0
483	59.9543	184.141	NaN
484	72.6493	200.332	164.082
485	108.126	252.826	140.076
486	123.716	166.242	115.225
487	131.016	149.746	NaN
488	124.293	89.2049	81.2908
489	79.1128	130.301	NaN
490	79.0193	159.047	116.148
491	95.089	128.442	87.8271
492	82.3053	265.231	121.954
493	NaN	134.426	117.109
494	118.039	160.544	NaN
495	154.01	141.936	126.624
496	158.703	143.968	124.508
497	123.789	145.728	179.192
498	122.364	184.102	83.122
499	115.187	71.6213	92.7777
500	127.521	67.3156	NaN
501	135.582	145.925	NaN
502	146.259	106.719	179.192
503	81.9036	90.0697	4.55129
504	83.3039	NaN	6.01152
505	134.13	150.358	0
506	110.58	159.022	0
507	NaN	175.82	29.5265
508	75.5605	206.082	36.8246
509	136.445	207.619	101.916
510	125.49	162.838	117.327
511	144.362	173.545	125.142
512	147.374	89.2049	103.638
513	160.25	274.085	189.295
514	138.318	306.11	136.848
515	95.8408	227.564	98.6274
516	113.987	214.45	NaN
517	132.528	181.797	NaN
518	147.77	165.532	204.725
519	140.891	163.688	172.618
520	97.5936	162.288	133.49
521	94.2843	157.146	153.389
522	104.214	176.996	98.7423
523	98.9394	162.391	131.118
524	162.571	166.046	NaN
525	120.413	170.407	NaN
526	NaN	199.626	NaN
527	150.938	194.566	NaN
528	104.864	10.6232	215.188
529	130.891	145.966	194.485
530	124.666	215.44	181.238
531	105.999	162.084	151.467
532	113.193	21.4348	232.032
533	106.862	184.102	198.309
534	119.823	183.955	218.721
535	117.017	157.085	189.999
536	129.558	NaN	87.9625
537	106.731	NaN	117.038
538	0	293.12	122.135
539	0	251.881	117.548
540	NaN	265.62	135.867
541	133.677	145.925	162.147
542	27.776	126.544	174.176
543	30.2902	123.865	174.176
544	29.8489	18.6436	291.808
545	34.1876	165.587	291.808
546	113.954	NaN	0
547	163.888	172.836	0
548	164.317	NaN	276.575
549	140.981	145.606	276.575
550	166.544	152.479	0
551	0	168.02	0
552	96.8947	23.8268	161.291
553	113.452	26.8828	148.466
554	91.8138	21.1951	148.466
555	76.7272	22.5338	119.49
556	83.9696	160.729	119.49
557	104.756	176.355	64.8174
558	97.0942	158.569	64.8174
559	67.4883	145.148	170.944
560	79.0352	155.681	170.944
561	96.6956	191.039	140.264
562	93.0933	66.6411	140.264
563	119.43	158.44	217.932
564	116.136	136.15	217.932
565	125.859	265.16	161.794
566	104.415	24.6031	161.794
567	116.693	187.949	0
568	118.537	163.579	0
569	139.848	173.542	104.099
570	137.836	136.333	104.099
571	139.118	NaN	225.947
572	110.55	156.946	225.947
573	71.2179	249.077	0
574	0	NaN	0
575	120.994	35.9193	0
576	NaN	NaN	0
577	127.789	228.581	103.534
578	116.823	NaN	103.534
579	101.986	NaN	113.993
580	107.817	227.564	113.993
581	85.4561	138.719	171.054
582	144.133	249.077	171.054
583	241.236	136.333	162.513
584	94.4348	157.085	162.513
585	80.5633	152.264	89.2447
586	56.1696	173.794	89.2447
587	131.13	138.719	120.606
588	109.886	279.688	120.606
589	113.652	228.198	124.579
590	71.5815	198.894	124.579
591	2.65741	198.894	63.7037
592	3.8616	0	63.7037
593	95.2212	0	135.71
594	123.855	149.014	135.71
595	111.691	149.014	198.309
596	85.2352	209.108	198.309
597	120.008	209.108	66.2628
598	117.636	237.021	66.2628
599	112.627	237.021	119.325
600	149.552	228.198	119.325
601	92.0925	228.198	132.092
602	129.478	266.23	132.092
603	106.866	266.23	135.413
604	90.5	179.759	135.413
605	98.1613	179.759	0
606	34.1954	33.4757	0
607	115.301	33.4757	105.163
608	113.72	205.447	105.163
609	122.746	205.447	0
610	100.618	228.198	0
611	123.353	228.198	137.968
612	106.197	152.479	124.579
613	85.0404	152.479	124.579
614	55.3839	233.147	83.3118
615	95.6204	233.147	83.3118
616	315.153	225.525	94.1056
617	135.669	225.525	94.1056
618	130.194	71.6213	90.557
619	139.869	71.6213	90.557
620	108.331	293.12	131.347
621	144.384	293.12	131.347
622	110.13	138.719	66.2628
623	95.5249	138.719	66.2628
624	105.674	196.905	148.671
625	118.885	164.359	148.671
626	140.761	170.727	162.513
627	114.606	149.418	162.513
628	58.8663	169.556	71.5187
629	135.62	265.721	71.5187
630	123.587	185.611	97.5559
631	76.6029	230.959	97.5559
632	66.4037	NaN	127.694
633	86.4674	192.435	127.694
634	89.1341	247.355	180.79
635	163.58	147.492	180.79
636	11.2972	138.75	100.336
637	NaN	180.856	132.49
638	255.739	190.741	100.336
639	201.613	208.317	132.49
640	84.4959	147.492	107.246
641	95.2053	121.799	107.246
642	101.364	236.447	0
643	90.6513	143.973	0
644	113.734	121.017	0
645	89.7533	118.154	0
646	97.0347	114.876	144.336
647	95.9587	150.966	144.336
648	11.4269	200.963	122.345
649	49.4483	247.355	122.345
650	60.2	111.881	124.841
651	127.883	214.393	124.841
652	142.395	173.361	90.7356
653	110.162	283.483	90.7356
654	106.303	149.996	184.151
655	120.015	245.431	184.151
656	68.5786	244.692	143.226
657	81.4605	137.597	143.226
658	87.1924	112.561	124.579
659	115.857	197.066	124.579
660	78.7628	201.746	0
661	87.4592	207.362	0
662	122.079	208.81	75.4744
663	97.0054	245.431	75.4744
664	0	172.992	118.864
665	66.1761	211.343	118.864
666	56.7946	178.947	117.457
667	90.6763	307.892	117.457
668	115.351	461.01	156.224
669	68.6438	176.924	156.224
670	52.5762	211.596	120.377
671	54.9631	176.226	120.377
672	85.6017	312.292	86.8269
673	103.503	180.173	86.8269
674	87.9996	126.233	89.5518
675	80.8646	249.291	89.5518
676	95.3827	260.63	110.382
677	120.585	156.187	110.382
678	110.982	231.473	0.296695
679	160.25	187.64	0.296695
680	104.093	157.136	104.903
681	103.017	181.803	104.903
682	64.418	199.125	144.181
683	78.5875	230.959	144.181
684	102.85	250.964	144.08
685	114.358	136.747	144.08
686	89.9987	22.8013	206.851
687	76.5897	174.082	206.851
688	NaN	159.612	120.377
689	63.3468	102.44	120.377
690	93.6419	15.4855	134.343
691	0	231.473	134.343
692	0	21.2693	6.9113
693	104.447	16.4867	6.9113
694	69.4156	193.965	86.049
695	89.6357	0	86.049
696	84.4554	220.49	131.67
697	96.1156	188.569	131.67
698	107.496	NaN	0
699	104.185	179.604	0
700	NaN	165.73	119.657
701	128.065	192.452	119.657
702	97.5056	219.694	149.94
703	101.818	244.219	149.94
704	96.941	223.543	0
705	83.8186	287.415	0
706	85.6641	336.178	72.5699
707	99.9211	250.198	72.5699
708	136.207	163.44	121.461
709	84.6219	262.888	121.461
710	77.519	268.441	188.653
711	97.8176	221.418	188.653
712	76.0358	207	72.6039
713	92.0436	210.443	72.6039
714	118.653	134.266	126.283
715	116.035	238.744	126.283
716	119.191	109.47	172.457
717	115.477	233.022	172.457
718	96.1156	0	83.8902
719	85.201	0	83.8902
720	80.2355	169.746	0
721	80.1073	199.112	0
722	91.8148	177.134	138.815
723	103.53	233.905	138.815
724	100.782	264.048	92.5068
725	130.238	185.611	92.5068
726	105.934	158.423	109.966
727	97.2683	321.464	109.966
728	102.084	188.589	162.513
729	94.7656	201.762	162.513
730	0	161.315	106.281
731	0	199.644	106.281
732	81.2005	186.561	94.4091
733	35.7761	233.921	94.4091
734	78.7291	224.741	91.5582
735	139.393	180.744	91.5582
736	129.211	154.537	148.971
737	94.2795	226.63	148.971
738	78.4563	153.927	130.276
739	69.8409	147.52	130.276
740	164.202	158.236	133.39
741	144.088	120.112	133.39
742	97.3136	280.367	132.636
743	95.9723	203.21	132.636
744	97.8966	211.363	103.381
745	NaN	147.52	103.381
746	103.188	155.401	94.1476
747	99.1036	214.877	123.231
748	178.131	NaN	181.588
749	148.062	0	136.143
750	85.5437	105.375	134.784
751	127.17	143.293	87.844
752	97.6334	105.375	204.54
753	92.8595	338.334	138.418
754	NaN	239.048	125.586
755	NaN	110.201	99.9938
756	123.914	208.334	104.057
757	58.0886	116.41	118.197
758	55.9342	227.436	216.643
759	121.012	193.791	90.1743
760	116.084	164.556	121.038
761	159.924	179.218	145.22
762	165.32	198.001	154.458
763	NaN	215.054	216.643
764	123.789	195.253	84.0897
765	90.4169	0	80.4457
766	59.9259	183.82	78.4206
767	69.0013	214.877	84.8118
768	109.75	NaN	84.3702
769	191.812	20.493	106.2
770	27.6605	219.344	154.868
771	28.2382	203.835	111.798
772	108.978	222.916	105.557
773	112.975	193.581	109.689
774	81.0321	165.705	142.898
775	88.0211	205.261	134.857
776	65.2289	43.5149	0
777	126.768	206.476	131.863
778	112.609	165.705	179.123
779	76.1584	183.81	97.8136
780	70.1562	193.521	79.0206
781	97.0835	11.3029	160.301
782	106.209	190.026	104.903
783	127.577	0	114.595
784	146.203	0	196.395
785	115.784	157.92	204.32
786	111.075	190.611	184.458
787	79.4784	132.814	172.608
788	85.1592	27.8434	89.3921
789	100.093	282.948	NaN
790	97.8959	178.952	98.2754
791	93.1897	178.234	128.007
792	119.71	136.556	160.774
793	93.7449	182.639	160.301
794	0	207.285	251.423
795	75.8597	229.091	269.974
796	86.5897	191.65	226.703
797	150.446	159.23	139.314
798	145.845	368.216	95.6721
799	NaN	38.4063	147.67
800	88.3627	246.279	145.686
801	125.276	204.367	16.2722
802	103.415	215.727	136.971
803	153.512	260.615	185.833
804	128.145	291.072	26.5106
805	108.814	145.627	91.2343
806	107.147	182.263	178.863
807	102.399	305.517	198.035
808	101.35	303.289	86.491
809	101.39	173.945	156.15
810	101.109	182.659	109.955
811	89.0166	267.001	97.1495
812	NaN	194.412	82.257
813	72.8798	32.7827	196.221
814	81.4731	197.862	83.6031
815	145.76	198.321	128.007
816	147.867	20.9793	85.3168
817	147.284	246.729	257.386
818	170.958	173.361	0
819	136.544	281.129	113.066
820	110.572	87.4016	203.035
821	118.412	94.1269	NaN
822	116.29	221.792	132.639
823	148.924	160.757	140.285
824	117.923	145.299	113.133
825	135.108	167.226	121.082
826	73.5937	213.276	288.671
827	NaN	291.788	181.396
828	NaN	188.925	128.632
829	NaN	215.295	NaN
830	NaN	248.73	115.618
831	96.5353	261.045	125.182
832	110.541	176.226	149.218
833	102.953	167.495	172.655
834	109.553	203.721	95.8856
835	134.32	165.666	96.0154
836	121.444	204.875	149.115
837	114.425	282.929	82.5894
838	107.552	260.444	94.9978
839	91.0595	144.809	63.036
840	93.1851	194.983	109.126
841	127.384	175.449	151.714
842	101.024	238.767	NaN
843	NaN	243.06	111.602
844	59.0677	190.47	109.046
845	76.5425	135.554	0
846	NaN	262.14	157.961
847	116.035	29.7736	184.715
848	NaN	258.597	0
849	80.2754	233.022	54.7379
850	89.9052	199.871	74.7926
851	119.516	246.922	25.7513
852	158.623	157.102	21.7861
853	155.661	242.856	128.525
854	110.584	217.416	102.39
855	142.426	221.806	156.117
856	29.5397	270.953	84.7432
857	32.5541	303.744	6.7476
858	63.6117	270.3	107.77
859	66.214	205.782	117.069
860	102.575	12.9358	124.981
861	108.9	250.198	0
862	NaN	298.947	0
863	202.571	144.858	67.6658
864	229.31	199.264	127.288
865	NaN	223.021	115.597
866	101.523	183.381	113.244
867	101.692	215.054	170.77
868	0	190.757	103.211
869	0	150.162	67.6658
870	104.214	154.24	79.1838
871	NaN	166.835	102.17
872	NaN	211.291	133.942
873	117.207	222.076	120.669
874	120.147	263.509	115.602
875	115.316	118.289	169.682
876	91.2713	151.078	133.888
877	106.97	190.27	111.138
878	109.522	160.728	133.559
879	133.218	182.992	95.0237
880	120.969	256.981	88.1087
881	101.044	461.943	104.73
882	104.665	43.5301	89.4924
883	71.7015	41.6943	96.2585
884	88.9197	180.635	177.11
885	107.454	153.797	127.519
886	153.046	179.255	157.37
887	130.244	232.464	109.753
888	133.113	162.72	128.232
889	141.499	192.73	118.822
890	122.23	278.89	116.921
891	134.143	155.847	113.226
892	113.497	164.919	161.567
893	108.194	140.043	175.774
894	86.403	166.729	189.455
895	NaN	252.135	111.586
896	127.5	345.509	191.095
897	146.067	377.907	218.584
898	121.155	330.221	91.8724
899	104.214	344.665	12.0964
900	51.0044	250.927	149.744
901	66.1208	14.9045	77.899
902	51.7379	317.466	105.797
903	70.5421	329.609	168.133
904	57.4804	193.375	108.941
905	73.5937	262.888	90.6025
906	115.744	169.42	160.283
907	115.179	193.209	124.322
908	200.21	195.356	97.4628
909	NaN	195.823	107.48
910	NaN	228.656	146.099
911	NaN	254.138	99.4949
912	77.529	247.628	133.896
913	86.0949	187.454	103.806
914	132.145	178.952	NaN
915	134.4	181.013	87.6852
916	117.301	160.903	134.857
917	NaN	235.407	145.148
918	NaN	285.989	77.8236
919	NaN	168.791	111.59
920	119.764	225.389	21.3651
921	141.164	136.907	0
922	111.426	184.852	115.07
923	88.8985	164.359	160.316
924	103.095	198.123	136.168
925	131.571	173.145	143.253
926	224.27	287.456	157.724
927	200.269	238.744	167.019
928	108.971	18.8414	158.812
929	42.8014	13.872	11.9079
930	42.9789	233.436	4.60472
931	137.881	258.75	95.8856
932	133.863	282.662	99.5348
933	133.863	224.296	14.0962
934	256.7	242.87	106.688
935	256.7	223.842	50.312
936	161.602	218.553	91.7325
937	161.602	226.271	77.8644
938	176.961	242.833	121.439
939	176.961	341.526	108.884
940	3.43472	316.163	152.693
941	3.43472	11.3294	135.478
942	93.221	194.16	69.7372
943	93.221	206.819	115.839
944	179.334	189.273	100.401
945	179.334	212.06	111.602
946	145.652	147.752	101.355
947	145.652	187.503	173.994
948	30.984	0	149.65
949	30.984	1.77096	144.42
950	234.625	212.015	134.977
951	234.625	244.692	145.263
952	103.945	263.91	147.703
953	103.945	246.741	118.563
954	136.273	147.157	59.3779
955	136.273	291.196	68.9948
956	20.2782	246.071	85.2269
957	20.2782	205.263	81.0299
958	212.955	157.077	148.668
959	212.955	213.401	103.473
960	43.9537	150.493	81.6118
961	43.9537	127.324	177.585
962	119.648	150.433	25.988
963	119.648	114.757	0
964	116.96	143.293	155.134
965	116.96	14.7209	136.077
966	104.575	15.7135	83.4775
967	104.575	NaN	144.342
968	145.845	283.44	135.24
969	145.845	0	171.416
970	74.1501	194.234	115.618
971	74.1501	223.961	103.569
972	36.7179	286.162	101.355
973	36.7179	181.585	64.8028
974	100.83	312.292	61.4346
975	100.83	189.216	58.7007
976	44.7692	235.714	71.3568
977	44.7692	NaN	167.95
978	60.4915	305.477	164.156
979	60.4915	169.307	63.036
980	115.247	182.819	NaN
981	115.247	223.563	95.9053
982	22.7681	125.87	128.494
983	22.7681	157.627	147.336
984	147.867	185.921	120.368
985	147.867	146.419	124.589
986	156.184	303.974	79.9593
987	156.184	269.588	80.5519
988	98.5712	152.209	0
989	98.5712	144.568	0
990	122.044	234.773	80.0939
991	122.044	196.491	165.2
992	86.7919	205.514	74.6024
993	86.7919	121.786	145.269
994	152.814	179.125	138.259
995	152.814	239.803	88.9735
996	86.7227	170.507	76.0513
997	86.7227	143.836	75.341
998	102.67	0	88.0599
999	102.67	0	128.723
1000	120.413	177.479	104.537
1001	120.413	196.599	102.491
1002	0	278.016	3.07225
1003	0	197.174	13.8379
1004	96.8947	238.253	121.399
1005	96.8947	NaN	117.607
1006	108.995	236.336	91.2343
1007	108.995	209.502	101.145
1008	89.6673	191.315	85.7422
1009	89.6673	263.527	85.4173
1010	65.493	210.171	127.57
1011	65.493	198.896	162.075
1012	68.7762	242.112	74.1615
1013	68.7762	196.905	NaN
1014	203.208	165.328	0
1015	203.208	146.793	129.2
1016	75.3663	43.0045	92.8871
1017	75.3663	175.302	NaN
1018	0	109.691	107.36
1019	0	302.268	129.791
1020	105.52	146.814	132.104
1021	129.56	136.007	108.966
1022	129.56	256.767	107.133
1023	108.96	150.966	0
1024	108.96	125.246	82.8716
1025	116.198	210.351	87.3027
1026	116.198	164.556	116.482
1027	147.802	147.688	111.948
1028	147.802	230.741	NaN
1029	147.867	142.586	112.494
1030	147.867	133.488	35.0561
1031	29.3777	209.15	31.9323
1032	29.3777	168.059	102.622
1033	123.972	139.524	106.73
1034	123.972	171.286	96.1415
1035	127.069	40.1552	116.958
1036	127.069	140.314	102.65
1037	77.8733	NaN	61.5804
1038	77.8733	179.604	72.2101
1039	67.724	187.64	74.034
1040	67.724	175.583	114.346
1041	76.7787	291.938	132.732
1042	76.7787	293.003	98.7082
1043	122.044	184.897	79.164
1044	122.044	178.947	196.637
1045	162.571	169.556	95.2985
1046	27.8425	161.26	94.1962
1047	27.8425	220.49	85.1515
1048	77.7998	195.164	107.418
1049	77.7998	126.247	111.514
1050	73.1495	192.435	103.511
1051	73.1495	212.534	153.966
1052	119.193	207.362	104.626
1053	119.193	263.749	88.941
1054	129.56	161.887	122.565
1055	129.56	197.208	105.388
1056	103.304	0	111.302
1057	103.304	279.046	33.0312
1058	100.428	138.75	86.7996
1059	100.428	149.945	94.7077
1060	197.66	231.473	136.661
1061	197.66	208.317	61.1786
1062	36.2795	221.405	53.4512
1063	36.2795	121.799	0
1064	105.362	188.569	0
1065	105.362	143.973	108.204
1066	67.724	162.213	60.1588
1067	67.724	180.856	127.867
1068	0	174.082	74.8324
1069	0	133.336	119.229
1070	180.992	118.154	68.02
1071	180.992	186.561	68.0206
1072	75.6898	157.828	114.405
1073	58.8187	246.256	109.317
1074	58.8187	15.4855	106.979
1075	147.867	137.597	101.44
1076	147.867	152.245	125.494
1077	137.329	112.561	0
1078	137.329	104.004	145.412
1079	123.716	110.312	112.815
1080	123.716	133.323	106.034
1081	68.8288	109.066	76.5054
1082	68.8288	218.144	124.667
1083	83.749	156.187	83.8313
1084	83.749	121.017	87.0532
1085	114.575	114.994	69.9163
1086	114.575	134.266	111.798
1087	80.811	208.81	125.215
1088	80.811	177.163	94.9506
1089	75.2654	210.443	103.039
1090	75.2654	207.093	55.8872
1091	95.089	211.343	65.5294
1092	95.089	110.201	143.871
1093	88.8302	119.634	127.855
1094	88.8302	214.393	132.949
1095	111.075	238.467	136.59
1096	111.075	194.983	161.672
1097	132.042	156.187	88.4401
1098	132.042	102.44	63.4949
1099	51.0044	158.423	146.137
1100	51.0044	200.963	99.0954
1101	132.904	136.747	80.4457
1102	132.904	126.576	134.271
1103	95.3877	270.678	104.943
1104	95.3877	302.268	113.347
1105	131.016	11.3029	104.73
1106	131.016	12.3718	76.4843
1107	124.293	0	75.8084
1108	124.293	0	68.8287
1109	113.987	203.21	124.931
1110	113.987	190.741	0
1111	82.3053	180.405	124.939
1112	82.3053	302.268	NaN
1113	168.303	322.891	73.8425
1114	168.303	105.375	77.7361
1115	108.126	165.73	132.075
1116	108.126	162.213	108.808
1117	110.498	0	125.586
1118	110.498	0	109.126
1119	118.143	20.9793	145.692
1120	118.143	149.418	69.2543
1121	78.2551	114.876	61.8402
1122	107.363	22.8013	121.122
1123	78.2551	160.728	124.831
1124	107.363	256.767	99.9938
1125	58.8187	38.4063	124.648
1126	58.8187	132.814	98.0719
1127	247.649	161.658	60.6827
1128	247.649	NaN	96.4335
1129	147.867	177.134	105.557
1130	147.867	NaN	123.031
1131	36.7179	233.905	102.248
1132	36.7179	239.048	109.689
1133	124.795	169.746	109.502
1134	124.795	159.612	181.588
1135	141.164	180.635	201.818
1136	141.164	260.615	136.199
1137	82.3613	219.344	116.641
1138	82.3613	NaN	92.8444
1139	124.448	176.226	122.067
1140	124.448	NaN	53.7211
1141	86.8341	173.361	108.231
1142	86.8341	171.055	98.537
1143	132.408	129.635	154.868
1144	132.408	190.611	73.3133
1145	94.53	256.767	104.057
1146	94.53	199.646	81.5206
1147	0	199.112	108.751
1148	0	159.23	144.152
1149	126.013	157.102	153.209
1150	126.013	183.81	86.6124
1151	176.961	163.117	145.059
1152	176.961	248.73	156.15
1153	86.8137	109.47	0
1154	86.8137	111.27	123.206
1155	147.374	203.835	121.038
1156	144.362	201.544	154.107
1157	147.374	163.44	127.852
1158	144.362	0	113.133
1159	27.776	0	122.067
1160	27.776	114.994	149.115
1161	110.58	208.334	84.0897
1162	110.58	179.218	NaN
1163	98.9394	0	145.22
1164	98.9394	244.219	106.2
1165	167.41	270.272	93.5886
1166	167.41	160.757	70.641
1167	75.8555	252.135	52.4677
1168	75.8555	144.809	84.3702
1169	132.528	167.161	73.4158
1170	132.528	261.045	54.7379
1171	134.13	247.914	114.257
1172	134.13	103.204	97.8136
1173	77.8787	121.443	196.637
1174	77.8787	NaN	52.4677
1175	149.552	161.315	95.6721
1176	149.552	121.017	96.1137
1177	135.425	203.721	94.1476
1178	135.425	141.491	160.774
1179	0	201.544	152.141
1180	0	12.9358	NaN
1181	81.2005	15.1389	92.8444
1182	81.2005	146.419	86.6987
1183	74.1501	150.116	154.212
1184	74.1501	222.537	0
1185	209.157	182.992	87.844
1186	209.157	165.328	124.589
1187	215.145	NaN	NaN
1188	215.145	240.487	119.229
1189	166.544	234.764	196.637
1190	166.544	278.016	204.422
1191	150.938	NaN	154.107
1192	150.938	205.782	0
1193	140.981	192.414	136.143
1194	140.981	NaN	145.148
1195	168.303	NaN	79.0206
1196	177.744	187.454	137.788
1197	177.744	NaN	154.95
1198	168.303	182.029	134.784
1199	106.731	293.003	NaN
1200	106.731	234.764	96.0154
1201	76.7787	234.764	109.92
1202	76.7787	232.464	145.148
1203	136.445	232.464	149.65
1204	136.445	240.487	125.021
1205	0	240.487	87.8716
1206	0	11.3294	89.3921
1207	129.56	11.3294	191.599
1208	129.56	260.444	172.613
1209	94.9129	260.444	94.9978
1210	94.9129	235.714	105.388
1211	94.2843	235.714	118.822
1212	94.2843	162.213	103.054
1213	85.821	162.213	106.688
1214	85.821	167.161	118.76
1215	90.5	167.161	160.316
1216	90.5	233.905	NaN
1217	122.364	233.905	135.667
1218	122.364	224.296	104.616
1219	145.753	224.296	119.229
1220	145.753	136.907	111.696
1221	146.259	136.907	115.618
1222	146.259	165.666	85.7114
1223	113.72	165.666	145.148
1224	113.72	270.3	85.3168
1225	67.724	270.3	196.221
1226	67.724	233.905	196.221
1227	135.582	233.905	204.32
1228	135.582	177.134	204.32
1229	97.5936	177.134	136.143
1230	97.5936	43.0045	136.143
1231	164.266	43.0045	145.263
1232	164.266	129.635	145.263
1233	111.851	129.635	106.688
1234	0	43.0045	106.688
1235	108.542	43.0045	118.76
1236	206.402	231.473	118.76
1237	70.6747	231.473	144.342
1238	0	291.938	144.342
1239	128.272	291.938	0
1240	90.1078	283.987	0
1241	72.0528	7.2942	142.898
1242	0	131.178	142.898
1243	87.5098	209.068	168.133
1244	128.272	143.635	168.133
1245	146.245	137.604	145.263
1246	170.783	94.8521	145.263
1247	82.8098	120.628	87.844
1248	102.846	197.82	87.844
1249	116.421	160.496	135.478
1250	106.013	317.836	135.478
1251	NaN	191.474	168.133
1252	10.2701	239.876	168.133
1253	5.1635	189.215	120.669
1254	105.943	191.352	120.669
1255	93.8689	248.497	25.7513
1256	173.363	7.10513	25.7513
1257	145.861	379.878	124.322
1258	122.559	161.825	124.322
1259	49.8131	158.027	109.955
1260	74.6123	234.35	109.955
1261	122.559	282.429	0
1262	87.692	253.294	0
1263	107.468	0	115.597
1264	93.0208	222.648	115.597
1265	130.914	157.561	82.257
1266	134.341	0	82.257
1267	0	172.659	288.671
1268	0	134.138	288.671
1269	0.378783	9.61997	0
1270	181.291	183.474	0
1271	111.126	148.508	138.224
1272	91.9243	253.732	138.224
1273	112.66	183.474	160.316
1274	44.4978	169.533	160.316
1275	66.4171	200.695	130.604
1276	127.446	165.71	130.604
1277	157.897	530.103	101.44
1278	117.395	102.527	101.44
1279	3.23314	186.678	86.491
1280	55.642	180.572	86.491
1281	104.17	8.96906	94.7077
1282	83.8839	199.02	94.7077
1283	73.6581	155.343	74.034
1284	101.215	147.044	74.034
1285	58.3576	181.374	83.6031
1286	0	210.542	83.6031
1287	123.857	203.445	80.4457
1288	114.792	221.416	80.4457
1289	94.7869	207.985	68.9948
1290	79.0353	133.53	68.9948
1291	58.4039	150.515	123.231
1292	135.479	237.61	123.231
1293	70.7535	301.54	135.24
1294	148.429	179.93	135.24
1295	83.7741	133.886	107.418
1296	127.881	219.122	107.418
1297	88.0524	283.072	21.7861
1298	132.862	194.907	21.7861
1299	65.1931	226.132	80.4457
1300	224.057	240.344	80.4457
1301	156.436	155.417	64.8028
1302	98.2841	187.961	64.8028
1303	50.1992	NaN	76.0513
1304	74.5488	NaN	76.0513
1305	0	154.424	102.39
1306	0	194.907	102.39
1307	80.1509	181.297	88.4401
1308	NaN	241.01	88.4401
1309	103.346	108.67	106.034
1310	142.466	148.708	106.034
1311	121.77	183.067	101.145
1312	77.505	165.659	101.145
1313	125.42	106.507	78.4206
1314	123.857	182.269	78.4206
1315	75.9209	193.892	105.388
1316	0	217.24	105.388
1317	173.316	189.469	87.3027
1318	0	161.187	87.3027
1319	0	236.524	96.4335
1320	81.3391	305.325	96.4335
1321	122.217	192.287	103.211
1322	99.3103	4.89747	103.211
1323	31.0077	280.992	128.525
1324	77.8505	NaN	128.525
1325	77.1517	173.743	143.871
1326	32.0022	203.364	143.871
1327	1.89093	218.236	112.494
1328	138.782	173.742	112.494
1329	87.3387	156.469	161.672
1330	65.5977	209.71	161.672
1331	130.835	172.559	106.73
1332	60.5291	271.823	106.73
1333	125.754	165.78	145.269
1334	136.378	221.488	145.269
1335	0	240.526	87.0532
1336	105.427	211.243	87.0532
1337	107.276	186.551	109.317
1338	6.26885	200.695	109.317
1339	167.524	205.166	177.585
1340	0	185.633	177.585
1341	120.463	242.966	127.855
1342	131.139	218.385	127.855
1343	127.853	222.868	77.899
1344	90.4543	198.031	77.899
1345	140.944	254.583	107.133
1346	189.067	42.5268	107.133
1347	96.8625	200.836	0
1348	105.071	124.361	0
1349	51.3377	244.112	0
1350	191.648	223.521	0
1351	125.864	182.731	100.788
1352	98.3638	166.368	29.6572
1353	0	220.989	58.8651
1354	0	191.605	71.9002
1355	113.214	183.828	83.7805
1356	128.436	257.072	180.157
1357	125.118	0	141.77
1358	143.68	269.933	147.036
1359	82.3626	241.313	187.142
1360	73.6615	139.228	62.7432
1361	110.191	191.704	73.6029
1362	78.5986	143.304	116.683
1363	87.1455	0	98.0873
1364	79.6479	164.155	59.7067
1365	59.7286	206.617	149.411
1366	111.869	195.174	180.157
1367	60.6282	207.991	55.9718
1368	69.8458	220.989	144.866
1369	165.716	198.745	105.144
1370	124.897	284.349	118.158
1371	86.8441	283.072	134.33
1372	82.708	279.475	79.7848
1373	86.2327	141.541	133.461
1374	69.6225	211.386	137.79
1375	73.6116	271.437	187.706
1376	0	163.291	158.63
1377	68.7277	168.994	127.641
1378	108.698	215.943	213.637
1379	84.4516	207.762	195.522
1380	135.228	219.971	227.437
1381	82.3611	248.497	110.79
1382	143.386	169.964	107.948
1383	80.9355	226.422	149.552
1384	70.0277	207.921	127.264
1385	111.884	202.139	174.674
1386	79.3157	245.39	202.804
1387	81.1598	160.088	97.8004
1388	0	249.319	96.6618
1389	99.904	195.62	147.584
1390	77.6457	208.1	93.1776
1391	53.7096	203.236	91.8928
1392	148.145	0	2.59732
1393	83.8095	232.349	177.707
1394	113.985	163.273	220.202
1395	135.607	179.837	75.1129
1396	89.7628	208.187	164.877
1397	91.9484	246.22	131.424
1398	88.7663	230.684	144.693
1399	74.9777	237.194	113.153
1400	132.861	191.975	233.675
1401	129.892	216.699	117.786
1402	106.241	240.934	120.514
1403	94.7873	262.622	119.659
1404	114.792	235.733	111.327
1405	84.4673	196.543	125.238
1406	0	217.577	132.974
1407	111.422	235.94	141.949
1408	90.5431	NaN	56.6502
1409	111.869	248.657	80.2326
1410	66.3441	231.277	107.741
1411	80.5709	120.374	237.666
1412	90.187	35.6779	188.593
1413	92.7207	176.354	125.238
1414	79.0786	186.554	144.931
1415	113.985	239.001	122.386
1416	93.8213	215.308	118.761
1417	137.639	248.977	187.299
1418	99.5797	188.429	155.8
1419	NaN	NaN	121.796
1420	73.3522	190.324	115.194
1421	57.6394	251.794	195.291
1422	67.9292	201.191	141.518
1423	74.9592	144.929	56.6502
1424	136.387	199.974	103.686
1425	142.241	235.204	78.0049
1426	56.7932	154.424	32.9994
1427	86.8441	258.766	330.554
1428	NaN	327.433	163.058
1429	NaN	343.56	82.5147
1430	108.599	6.00386	99.5044
1431	102.7	193.894	132.577
1432	74.5265	316.038	154.229
1433	113.734	339.867	229.532
1434	142.171	143.37	98.2163
1435	111.525	166.842	117.072
1436	81.8626	154.342	176.929
1437	111.695	138.4	123.892
1438	166.112	228.119	86.0917
1439	83.9143	283.987	91.4599
1440	NaN	NaN	211.707
1441	137.206	0	140.906
1442	98.2451	190.934	111.543
1443	114.644	175.636	174.643
1444	68.0925	200.218	155.538
1445	173.768	NaN	209.323
1446	155.472	203.236	182.924
1447	107.872	145.866	120.246
1448	NaN	236.562	200.37
1449	94.1187	284.06	152.585
1450	64.2305	419.632	133.852
1451	129.22	358.212	118.202
1452	29.4847	397.533	116.126
1453	26.9389	181.216	316.438
1454	5.31186	0	143.371
1455	153.463	241.173	183.477
1456	258.775	249.976	174.892
1457	105.04	301.587	103.493
1458	101.187	NaN	110.108
1459	207.156	226.132	128.572
1460	108.998	162.145	113.968
1461	93.3271	87.4545	120.724
1462	39.5743	211.439	41.305
1463	73.5409	102.339	90.6507
1464	100.158	234.609	101.053
1465	78.7217	273.392	145.533
1466	128.281	315.134	143.762
1467	95.3082	235.487	51.9092
1468	138.102	198.304	266.408
1469	NaN	169.247	136.315
1470	118.257	NaN	172.866
1471	141.061	0	185.814
1472	267.515	344.777	105.507
1473	261.516	24.7614	84.4112
1474	113.985	NaN	108.047
1475	143.558	271.297	133.41
1476	86.6261	290.021	NaN
1477	132.962	197.135	97.878
1478	72.1051	178.291	138.055
1479	177.314	12.0037	148.839
1480	199.769	163.501	30.4897
1481	176.812	144.774	0
1482	114.527	316.417	202.861
1483	85.0919	189.956	102.816
1484	105.245	205.145	119.118
1485	104.843	218.236	283.861
1486	175.56	256.499	75.4691
1487	98.9143	312.976	76.3061
1488	136.007	214.298	140.79
1489	137.687	173.277	130.594
1490	96.1589	165.618	231.471
1491	145.76	336.48	200.185
1492	117.503	NaN	119.387
1493	168.785	295.148	91.4029
1494	117.847	275.296	138.428
1495	100.07	208.779	97.8004
1496	147.598	161.805	NaN
1497	76.5892	0	146.691
1498	145.078	NaN	140.445
1499	129.889	262.622	NaN
1500	77.4504	256.329	113.983
1501	135.239	223.824	116.498
1502	95.7913	141.49	11.464
1503	11.7075	108.67	93.9528
1504	19.9223	207.921	85.4635
1505	107.872	NaN	106.253
1506	131.723	249.586	205.887
1507	86.0089	280.992	119.118
1508	91.4571	322.678	189.434
1509	90.9774	229.765	117.705
1510	153.841	226.054	73.9914
1511	74.9592	200.833	122.71
1512	73.6182	236.009	120.548
1513	190.511	152.224	0
1514	NaN	293.248	121.575
1515	208.998	236.564	145.77
1516	94.3111	0	127.379
1517	211.387	172.601	105.127
1518	99.9715	235.887	8.38775
1519	114.024	226.659	71.941
1520	51.82	152.034	102.937
1521	46.5647	205.316	89.2449
1522	76.28	271.746	112.362
1523	102.62	217.11	123.247
1524	158.871	115.646	204.497
1525	NaN	195.776	27.9676
1526	58.1512	142.062	30.8801
1527	95.3283	229.993	101.053
1528	84.0655	172.77	57.6677
1529	95.3129	164.051	NaN
1530	64.4442	274.303	300.311
1531	206.402	235.138	187.308
1532	58.2479	0	148.692
1533	135.479	117.122	154.268
1534	98.9325	203.445	101.137
1535	105.515	313.777	27.6786
1536	99.3173	NaN	122.718
1537	17.5097	262.317	73.7959
1538	13.8232	314.714	166.866
1539	0	0	96.7495
1540	0	0	77.5201
1541	73.3517	323.092	120.291
1542	80.5311	179.306	148.371
1543	0	191.597	125.358
1544	0	3.46541	95.0605
1545	0	7.10513	214.057
1546	74.9592	0	220.032
1547	28.3787	0	105.274
1548	129.656	0	110.086
1549	133.209	230.785	79.8533
1550	110.865	185.437	61.3454
1551	77.2716	213.693	153.338
1552	79.6104	266.741	NaN
1553	109.606	137.341	124.134
1554	103.689	287.847	145.918
1555	15.6894	19.5521	0
1556	18.2964	115.119	0
1557	117.825	16.5138	141.197
1558	39.0082	108.351	119.95
1559	5.1635	208.058	102.209
1560	111.126	185.437	89.5734
1561	77.0236	219.294	157.373
1562	90.1078	229.016	197.145
1563	96.7066	326.09	110.604
1564	92.9804	172.466	130.19
1565	74.6123	176.354	246.667
1566	122.559	180.956	242.388
1567	97.176	156.492	138.437
1568	129.782	128.962	142.266
1569	90.429	403.487	121.725
1570	117.051	256.329	72.1456
1571	79.186	163.001	125.399
1572	0	195.228	87.3617
1573	0	163.273	81.1551
1574	131.267	0.929405	87.994
1575	96.6578	6.70732	101.788
1576	NaN	163.121	152.536
1577	173.363	266.417	155.992
1578	177.259	0	122.235
1579	64.7614	188.233	130.214
1580	0	256.651	150.358
1581	90.656	191.838	99.1171
1582	109.822	170.83	190.284
1583	60.0674	152.086	135.018
1584	111.851	0	159.918
1585	108.542	0	139.793
1586	181.291	0	149.423
1587	184.672	222.648	163.386
1588	121.715	0	151.991
1589	116.421	0	159.491
1590	99.9499	0	77.6216
1591	81.8571	169.396	86.8706
1592	148.429	134.957	0
1593	50.3862	161.903	40.4744
1594	78.8569	42.7023	36.8564
1595	105.943	197.82	81.3398
1596	10.2701	202.543	103.686
1597	0.378783	209.298	116.753
1598	105.071	165.4	100.525
1599	92.5708	229.993	114.454
1600	70.7535	508.138	94.5819
1601	141.24	224.068	82.0865
1602	72.6528	187.081	49.8276
1603	107.468	142.589	84.7213
1604	82.8098	150.795	84.8293
1605	98.9205	145.89	105.295
1606	1.40156	195.596	122.086
1607	0	164.1	56.6957
1608	112.66	11.5691	71.9174
1609	133.398	221.488	89.649
1610	143.491	233.935	95.5767
1611	134.463	286.455	141.178
1612	146.245	0	NaN
1613	NaN	195.174	49.7156
1614	150.188	153.735	131.903
1615	158.061	194.957	91.3612
1616	74.5488	291.026	111.353
1617	92.1142	206.888	80.2799
1618	49.8131	158.546	NaN
1619	87.5098	297.925	147.428
1620	89.8827	212.44	0
1621	NaN	155.343	0
1622	NaN	152.488	129.972
1623	28.3787	215.308	126.699
1624	3.23314	264.68	119.237
1625	93.0208	243.846	NaN
1626	115.476	249.779	77.5643
1627	168.121	179.93	82.5147
1628	132.862	216.699	109.854
1629	0	2.97476	134.664
1630	99.8562	2.02232	121.403
1631	77.8505	153.735	101.297
1632	102.846	8.96906	56.7989
1633	125.42	11.2137	NaN
1634	145.861	188.233	109.476
1635	134.341	NaN	149.289
1636	115.523	159.612	67.021
1637	15.7355	147.116	86.6613
1638	12.7013	171.401	NaN
1639	142.466	198.071	118.022
1640	111.486	202.139	248.117
1641	104.255	177.686	106.533
1642	82.708	186.678	146.501
1643	87.9034	177.697	94.6006
1644	83.7741	211.978	99.2896
1645	167.524	94.8521	112.076
1646	75.292	198.031	138.802
1647	0	240.187	110.903
1648	NaN	210.542	75.4043
1649	114.792	234.35	83.716
1650	120.459	203.643	57.8215
1651	44.4978	216.886	44.5551
1652	170.783	214.063	0
1653	122.217	177.792	154.299
1654	1.89093	151.97	129.64
1655	0	162.501	128.805
1656	0.456593	120.628	106.316
1657	83.8839	137.604	74.6775
1658	84.5676	141.849	84.9373
1659	65.1931	182.805	126.945
1660	NaN	164.637	134.429
1661	0	171.054	NaN
1662	103.346	203.445	0
1663	113.296	213.095	110.79
1664	60.5291	237.155	137.79
1665	82.0654	131.178	139.889
1666	98.2841	124.361	112.694
1667	111.813	211.98	88.1633
1668	32.0022	221.771	94.3892
1669	27.2185	155.417	128.612
1670	0	191.474	121.104
1671	0	147.044	138.431
1672	94.7754	120.374	64.6562
1673	73.6581	NaN	117.023
1674	113.214	0	76.313
1675	50.1992	358.212	118.248
1676	55.642	249.819	NaN
1677	59.1475	143.635	108.187
1678	69.8458	189.469	98.2365
1679	74.0204	269.933	105.829
1680	130.835	181.374	71.9002
1681	128.272	41.6702	100.788
1682	122.274	251.178	105.63
1683	107.276	0	NaN
1684	51.3377	199.02	0
1685	NaN	123.505	0
1686	0	203.364	138.431
1687	1.79689	214.518	110.562
1688	140.944	269.933	126.32
1689	144.614	133.53	79.8818
1690	131.139	125.347	81.8821
1691	69.6225	150.515	138.428
1692	127.853	182.269	141.042
1693	167.82	148.771	96.4759
1694	167.03	199.618	35.1949
1695	122.133	168.714	187.706
1696	130.914	217.24	147.281
1697	80.9355	237.61	87.8737
1698	59.7286	NaN	111.8
1699	34.1818	162.025	102.533
1700	37.2753	148.708	111.932
1701	98.3638	137.533	3.23921
1702	72.8786	133.886	7.09267
1703	90.4543	183.243	131.086
1704	65.7118	189.84	2.59732
1705	77.1517	241.01	NaN
1706	80.2239	265.332	190.077
1707	120.463	NaN	120.083
1708	122.826	220.499	83.1089
1709	0	221.416	98.0873
1710	70.6747	134.138	76.2282
1711	NaN	NaN	41.305
1712	99.3103	207.762	83.7805
1713	60.6282	165.659	19.3847
1714	73.8678	124.651	23.6997
1715	127.881	189.215	160.878
1716	73.6116	181.297	173.468
1717	156.436	141.541	8.59172
1718	77.505	262.839	9.17938
1719	81.2384	211.386	119.006
1720	79.0353	141.49	87.113
1721	91.3477	165.78	100.944
1722	NaN	235.94	98.5227
1723	79.3157	265.775	120.233
1724	53.7096	7.2942	117.885
1725	82.3611	186.551	159.539
1726	82.0688	177.226	0
1727	86.4493	254.583	0
1728	65.5977	209.71	35.1949
1729	189.067	180.572	NaN
1730	148.145	154.424	148.246
1731	106.013	151.175	35.8445
1732	97.3772	244.112	147.344
1733	75.9209	160.697	128.651
1734	55.866	242.966	128.375
1735	77.2716	267.996	90.4622
1736	72.4318	156.469	110.165
1737	82.3626	257.072	78.4429
1738	173.316	244.228	129.832
1739	146.316	164.155	111.824
1740	157.897	194.907	88.5463
1741	87.1455	9.61997	129.332
1742	82.8734	42.5268	83.4498
1743	78.5986	39.0207	91.861
1744	100.477	35.6779	136.523
1745	73.6116	215.943	96.6618
1746	74.6404	0	83.8388
1747	86.2327	268.276	114.928
1748	87.0767	271.437	139.541
1749	0	164.187	120.233
1750	0	166.368	96.7364
1751	58.4039	NaN	116.683
1752	80.5709	189.262	105.824
1753	66.6682	180.434	76.6307
1754	72.0528	200.218	39.3631
1755	136.378	NaN	61.0771
1756	91.9484	2.97476	127.929
1757	111.211	143.304	153.576
1758	90.2869	137.533	58.8651
1759	81.1598	0	174.704
1760	0	0	129.118
1761	78.5053	293.248	141.77
1762	87.3387	2.97476	91.8893
1763	111.422	143.37	131.436
1764	106.241	139.765	179.262
1765	99.904	NaN	115.589
1766	98.7428	239.001	131.62
1767	0	214.105	153.693
1768	0	12.0037	162.025
1769	123.857	14.485	152.419
1770	174.789	6.00386	109.048
1771	0	0	95.3694
1772	0	219.971	109.913
1773	88.3295	7.30639	84.9982
1774	101.215	NaN	124.715
1775	129.258	NaN	120.401
1776	123.305	NaN	211.84
1777	0	NaN	158.215
1778	79.186	0	129.938
1779	98.8644	0	126.148
1780	70.0277	43.1591	149.03
1781	132.861	42.7023	112.145
1782	NaN	NaN	62.7432
1783	94.7873	NaN	140.842
1784	88.7663	175.282	144.098
1785	103.953	175.636	123.109
1786	79.6479	136.773	115.529
1787	110.191	137.533	187.142
1788	130.148	161.903	163.058
1789	94.6096	129.523	155.158
1790	68.7277	187.081	77.4116
1791	95.3304	165.026	105.144
1792	94.0741	342.653	103.314
1793	84.4673	349.111	118.158
1794	140.292	39.0207	132.351
1795	138.782	39.0207	70.7058
1796	78.5053	293.248	107.591
1797	77.6645	293.248	29.6572
1798	86.5535	219.971	NaN
1799	88.0524	219.971	78.2624
1800	73.6615	166.368	75.2177
1801	121.831	166.368	32.368
1802	84.4516	0	73.6029
1803	6.26885	249.586	131.424
1804	143.386	249.586	103.657
1805	133.435	293.248	127.101
1806	NaN	293.248	160.808
1807	NaN	187.039	76.1099
1808	0	187.039	79.7848
1809	0	156.492	179.224
1810	130.835	156.492	154.455
1811	57.6394	115.119	161.65
1812	49.3552	115.119	137.381
1813	132.861	235.487	138.625
1814	138.825	235.487	78.0049
1815	125.118	187.039	85.6329
1816	105.427	187.039	112.293
1817	111.884	301.587	108.714
1818	113.104	301.587	91.8721
1819	88.5149	42.7023	145.048
1820	79.0786	42.7023	112.372
1821	66.3441	249.819	117.678
1822	74.9777	249.819	91.8928
1823	75.775	323.092	104.198
1824	83.8095	323.092	NaN
1825	84.5624	165.78	NaN
1826	77.6457	165.78	89.29
1827	103.243	7.10513	111.327
1828	101.187	7.10513	140.825
1829	NaN	0	103.557
1830	74.9592	0	116.573
1831	64.8569	265.332	227.437
1832	64.2305	265.332	107.197
1833	0	87.4545	119.387
1834	0	87.4545	133.461
1835	88.1661	139.305	135.508
1836	97.3731	227.869	164.349
1837	95.3771	297.423	102.179
1838	74.5265	NaN	195.522
1839	NaN	156.3	203.914
1840	NaN	286.316	99.5285
1841	29.4847	222.191	108.551
1842	73.3522	208.407	134.33
1843	NaN	137.045	137.871
1844	5.31186	203.656	117.786
1845	3.77148	289.844	128.992
1846	135.228	29.9355	139.581
1847	117.626	163.309	74.0119
1848	105.04	11.6343	127.641
1849	90.8207	195.775	161.65
1850	72.1051	211.21	208.703
1851	83.6542	218.721	0
1852	81.8626	201.157	149.552
1853	129.22	135.013	98.839
1854	111.523	266.443	121.796
1855	109.606	212.931	128.391
1856	124.09	229.965	171.654
1857	95.3082	89.2684	122.005
1858	80.3204	153.918	115.785
1859	29.4847	225.128	144.369
1860	27.9856	173.223	120.514
1861	92.7207	200.906	56.6957
1862	88.7131	143.242	147.036
1863	NaN	160.613	32.9994
1864	67.9292	381.791	NaN
1865	NaN	252.547	124.715
1866	102.846	187.141	75.4691
1867	113.985	188.043	102.699
1868	103.405	225.657	107.591
1869	136.007	173.539	195.291
1870	148.746	174.95	93.9528
1871	94.1187	151.881	98.2163
1872	62.8284	127.231	107.591
1873	108.998	172.003	147.036
1874	120.156	201.134	186.659
1875	114.644	197.537	137.871
1876	111.022	286.051	94.5819
1877	68.8384	180.964	120.294
1878	78.7217	342.843	128.612
1879	103.689	236.101	107.591
1880	129.305	10.0642	177.758
1881	83.9143	343.193	132.974
1882	79.1177	253.709	146.163
1883	89.7628	149.381	90.6507
1884	79.7984	169.631	102
1885	98.2451	201.134	148.839
1886	104.519	180.675	67.0884
1887	136.387	171.031	56.6502
1888	125.083	213.442	0
1889	150.568	183.076	113.968
1890	137.687	185.767	223.959
1891	153.463	200.752	144.866
1892	109.826	188.874	0
1893	26.9389	252.33	0
1894	30.4684	244.694	109.847
1895	NaN	282.288	NaN
1896	108.599	79.5601	146.691
1897	NaN	150.537	NaN
1898	NaN	210.295	NaN
1899	142.241	181.812	300.311
1900	97.9895	282.98	NaN
1901	147.598	168.556	NaN
1902	155.368	170.666	195.778
1903	137.206	42.2229	150.742
1904	147.093	164.677	229.532
1905	165.716	181.671	186.449
1906	151.038	157.153	109.847
1907	NaN	140.028	145.601
1908	125.864	126.389	105.127
1909	128.281	139.325	114.675
1910	141.871	NaN	209.136
1911	11.7075	206.223	176.929
1912	10.956	291.969	NaN
1913	96.1589	273.846	NaN
1914	120.3	221.242	NaN
1915	77.2213	217.619	NaN
1916	102.7	204.706	143.762
1917	116.324	206.223	178.465
1918	128.436	168.435	135.952
1919	207.156	273.948	140.906
1920	199.973	210.126	144.369
1921	19.9223	273.948	140.114
1922	20.0887	230.419	104.469
1923	267.515	297.423	104.469
1924	NaN	302.33	174.643
1925	145.76	268.345	174.643
1926	137.639	230.219	202.861
1927	126.053	100.006	177.707
1928	163.885	266.188	177.707
1929	138.102	106.477	283.861
1930	132.428	227.019	283.861
1931	153.841	264.965	145.77
1932	139.723	208.52	145.77
1933	NaN	224.491	133.41
1934	NaN	209.154	133.41
1935	125.864	132.301	209.136
1936	100.641	195.12	209.136
1937	177.314	302.092	213.637
1938	175.31	258.92	213.637
1939	190.511	229.284	204.497
1940	103.874	298.886	204.497
1941	117.395	190.876	8.59172
1942	93.575	263.916	8.59172
1943	125.953	306.435	147.428
1944	135.239	16.3377	147.428
1945	143.558	16.3455	139.581
1946	163.392	207.262	139.581
1947	93.3271	218.671	173.468
1948	95.3087	165.433	173.468
1949	267.515	338.683	120.294
1950	228.678	296.909	120.294
1951	116.324	28.5302	187.308
1952	100.158	279.955	187.308
1953	90.303	332.552	172.866
1954	142.171	112.733	172.866
1955	142.171	279.39	138.437
1956	258.775	250.304	138.437
1957	258.775	241.393	116.498
1958	251.325	160.285	116.498
1959	251.325	190.417	177.758
1960	168.785	291.432	177.758
1961	168.785	137.278	77.4116
1962	17.5097	177.133	77.4116
1963	17.5097	95.1359	123.892
1964	100.641	169.553	123.892
1965	100.641	0	147.281
1966	208.998	408.939	147.281
1967	208.998	339.539	110.562
1968	88.1661	229.965	110.562
1969	88.1661	139.565	121.725
1970	261.516	191.628	121.725
1971	261.516	187.695	105.829
1972	98.9325	158.67	105.829
1973	98.9325	178.853	209.323
1974	39.5743	278.764	209.323
1975	39.5743	252.332	132.577
1976	117.847	262.206	132.577
1977	117.847	303.614	77.6216
1978	102.846	263.191	77.6216
1979	102.846	190.417	81.3398
1980	28.3787	241.527	81.3398
1981	28.3787	205.462	164.349
1982	117.503	9.69892	164.349
1983	117.503	198.786	154.268
1984	199.769	303.109	200.185
1985	199.769	255.108	154.268
1986	105.515	207.982	200.185
1987	105.515	159.231	149.289
1988	125.754	165.473	149.289
1989	125.754	152.979	139.889
1990	77.0236	NaN	139.889
1991	77.0236	169.317	128.651
1992	107.872	163.851	128.651
1993	107.872	157.725	204.497
1994	86.6261	154.632	204.497
1995	86.6261	122.673	86.0917
1996	111.695	173.094	86.0917
1997	111.695	302.96	112.694
[truncated: 7,121 more rows]

## Sheet: Fig 2a
Figure 2
Panel a

## Sheet: Fig 2b
Figure 2
Panel b

## Sheet: Fig 2c
Figure 2
Panel c

## Sheet: Fig 2d
Figure 2
Panel d

## Sheet: Fig 2e
Figure 2
Panel e

## Sheet: Fig 2f
Figure 2
Panel f

## Sheet: Figure 3b
Figure 3
Panel b
Time since mitosis (hrs)	-1.8	-1.6	-1.4	-1.2	-1	-0.8	-0.6	-0.4	-0.2	0	0.2	0.4	0.6	0.8	1	1.2	1.4	1.6	1.8	2	2.2	2.4	2.6	2.8	3	3.2	3.4	3.6	3.8	4	4.2	4.4	4.6	4.8	5	5.2	5.4	5.6	5.8	6	6.2	6.4	6.6	6.8	7	7.2	7.4	7.6	7.8
b-TrCP reporter (arb. units)	206.693	245.584	290.06	326.225	352.436	419.027	521.872	616.734	645.861	625.735	558.057	445.185	330.52	275.748	272.362	267.877	263.544	260.271	263.76	272.919	276.795	279.659	283.765	285.31	282.273	279.765	279.232	275.863	271.934	267.385	263.257	258.685	253.433	250.843	249.769	250.358	250.459	248.011	245.137	241.001	236.598	233.268	233.226	232.49	234.51	238.154	242.676	250.057	257.57
[truncated: 86 more columns]

## Sheet: Figure 3c
Figure 3
Panel c
Time since mitosis (hrs)	-5	-4.8	-4.6	-4.4	-4.2	-4	-3.8	-3.6	-3.4	-3.2	-3	-2.8	-2.6	-2.4	-2.2	-2	-1.8	-1.6	-1.4	-1.2	-1	-0.8	-0.6	-0.4	-0.2	0	0.2	0.4	0.6	0.8	1	1.2	1.4	1.6	1.8	2	2.2	2.4	2.6	2.8	3	3.2	3.4	3.6	3.8	4	4.2	4.4	4.6
Median bTrCP activity (arb. Units)	518.842	509.923	510.674	506.672	503.006	505.716	497.491	497.183	500.254	502.2	499.865	502.112	509.648	509.21	520.158	527.088	534.578	547.279	550.386	573.976	622.724	707.989	800.243	874.562	898.353	888.424	829.096	720.117	652.2	604.465	586.127	573.37	567.013	572.345	565.913	567.871	568.974	572.454	574.141	574.941	573.169	577.654	574.052	579.502	581.112	583.664	578.553	576.038	567.481
Single cell bTrCP activity (arb. Units)
1	NaN	NaN	NaN	NaN	NaN	NaN	NaN	NaN	NaN	NaN	NaN	NaN	519.066	493.012	485.801	476.739	474.491	468.69	464.98	462.405	462.079	469.928	456.079	535.439	670.412	795.874	840.566	884.861	824.435	702.045	587.051	552.66	542.417	545.002	549.965	544.796	531.757	524.738	518.525	517.203	521.934	530.697	533.564	540.645	544.87	546.702	541.867	545.262	540.144
2	NaN	NaN	NaN	NaN	NaN	NaN	NaN	NaN	NaN	NaN	NaN	464.871	493.242	517.614	533.857	549.433	558.705	564.632	568.193	579.171	582.022	708.779	863.062	1000.66	1049.27	1060.21	957.219	820.015	718.772	688.762	692.787	696.816	690.498	660.875	648.266	639.474	617.071	603.931	594.176	591.582	595.314	605.567	618.117	633.606	634.718	628.801	635.121	630.615	619.475
3	NaN	NaN	NaN	NaN	NaN	NaN	NaN	NaN	NaN	NaN	679.981	626.975	603.452	582.817	571.553	559.189	546.386	532.322	520.347	524.61	549.142	612.588	717.634	794.092	807.167	802.267	754.282	657.983	582.276	555.272	536.352	522.183	522.794	525.627	536.779	549.419	553.683	556.565	564.411	564.531	560.164	572.35	577.613	581.98	591.905	609.807	628.267	639	649.135
4	NaN	NaN	NaN	NaN	NaN	NaN	NaN	NaN	NaN	NaN	765.506	836.24	856.907	877.941	883.968	880.937	870.713	842.273	824.366	813.361	798.781	807.632	834.474	825.468	807.972	798.367	757.575	744.303	756.1	751.849	723.133	718.174	694.238	688.558	698.127	727.324	762.669	758.271	764.228	771.612	777.655	760.007	763.3	742.491	734.282	713.616	729.292	743.386	751.57
5	NaN	NaN	NaN	NaN	NaN	NaN	465.534	486.636	495.333	500.48	498.239	490.301	477.721	467.55	467.239	471.126	473.083	480.371	488.157	504.613	503.011	572.321	632.485	683.723	719.262	772.223	746.908	678.454	612.408	536.863	459.776	387.423	363.902	348.914	344.442	346.385	357.06	374.216	399.071	430.795	449.181	463.963	475.146	479.018	468.91	470.276	478.891	475.38	475.027
6	NaN	NaN	NaN	NaN	NaN	NaN	465.534	486.636	495.333	500.48	498.239	490.301	477.721	467.55	467.239	471.126	473.083	480.371	488.157	504.613	503.011	572.321	632.485	689.037	702.827	694.064	604.815	519.309	428.958	379.8	374.331	386.575	395.76	422.256	431.551	442.618	455.248	467.728	461.653	457.173	445.285	429.922	428.305	435.907	440.875	450.125	454.854	455.941	457.713
7	NaN	NaN	NaN	NaN	397.039	424.649	446.326	470.103	491.166	507.923	521.527	527.909	529.93	531.165	532.204	532.203	534.008	540.989	545.934	546.735	608.131	793.218	975.859	1069.84	1112.73	1076.16	916.542	750.007	669.062	639.018	629.047	614.73	610.306	609.977	610.455	602.611	602.075	596.522	586.228	581.744	586.728	581.181	574.052	574.131	566.068	551.643	545.157	539.118	532.983
8	NaN	NaN	NaN	NaN	397.039	424.649	446.326	470.103	491.166	507.923	521.527	527.909	529.93	531.165	532.204	532.203	534.008	540.989	545.934	546.735	608.131	793.218	975.859	1123.5	1200.73	1211.93	1085.62	951.689	844.68	800.582	773.702	764.918	757.118	765.248	779.8	792.062	795.226	799.911	799.436	798.422	790.316	785.834	770.32	752.44	739.332	721.205	702.77	698.004	691.696
9	NaN	NaN	NaN	NaN	238.098	199.781	198.777	201.024	224.446	255.347	287.868	312.987	332.445	342.977	349.81	355.097	364.336	376.857	389.827	400.869	382.863	490.439	628.006	735.552	797.794	854.819	776.842	657.665	570.703	534.477	531.279	526.516	524.901	513.534	494.625	473.652	470.147	470.226	475.152	477.063	483.777	482.187	480.289	477.399	479.341	479.93	484.685	484.946	485.723
10	NaN	NaN	NaN	NaN	238.098	199.781	198.777	201.024	224.446	255.347	287.868	312.987	332.445	342.977	349.81	355.097	364.336	376.857	389.827	400.869	382.863	490.439	628.006	734.113	808.993	877.79	814.111	683.262	574.069	490.472	436.171	381.226	359.529	347.271	336.106	325.415	319.841	318.518	324.67	335.449	345.899	354.575	355.815	347.61	338.085	332.866	332.545	333.457	335.68
11	NaN	NaN	NaN	605.885	565.667	555.714	539.22	530.018	526.014	515.981	503.233	490.889	480.451	468.56	462.76	461.615	461.89	466.339	476.809	485.044	477.717	570.706	711.29	835.583	911.524	954.907	885.09	774.161	685.038	641.437	639.712	656	670.28	677.017	693.942	712.646	718.69	712.521	706.149	697.479	692.456	699.093	693.925	689.459	674.288	653.162	626.052	605.464	580.973
12	NaN	NaN	420.113	411.608	416.746	419.596	429.259	446.81	462.356	468.412	482.212	486.821	480.859	479.763	492.078	495.909	503.071	512.957	516.684	566.078	648.195	732.374	821.96	834.395	838.049	817.784	763.42	678.064	654.168	570.738	480.03	437.997	424.526	415.36	429.56	441.604	433.11	423.944	428.176	438.158	459.761	473.031	490.71	506.653	520.471	517.221	543.271	554.214	577.315
13	NaN	NaN	420.113	411.608	416.746	419.596	429.259	446.81	462.356	468.412	482.212	486.821	480.859	479.763	492.078	495.909	503.071	512.957	516.684	566.078	648.195	732.374	821.96	879.433	833.417	747.786	661.62	566.909	508.263	494.363	485.998	477.633	467.556	496.077	519.692	533.119	551.086	570.191	541.284	519.515	510.893	502.23	500.761	530.213	568.561	600.33	633.464	667.783	661.952
14	NaN	NaN	357.625	344.486	377.647	389.358	402.553	408.542	399.318	388.329	383.412	383.138	387.38	390.044	392.105	392.446	392.516	400.043	408.264	416.014	431.899	537.564	655.115	756.426	856.091	921.149	891.093	829.765	774.663	709.664	666.921	634.042	610.557	591.844	583.553	589.869	593.249	596.913	604.891	613.67	617.977	615.592	613.85	613.305	607	599.141	598.85	587.571	566.274
15	596.172	541.017	520.317	495.661	485.568	483.471	484.927	494.154	502.424	510.882	514.048	515.086	512.536	514.186	509.825	504.37	501.995	499.177	493.369	497.09	504.689	588.683	705.902	796.709	861.875	899.353	850.596	766.801	708.99	669.268	664.241	660.332	647.346	642.618	644.775	630.319	621.088	622.538	609.949	595.551	588.282	577.654	565.284	569.805	556.529	541.731	529.992	518.604	498.876
16	596.172	541.017	520.317	495.661	485.568	483.471	484.927	494.154	502.424	510.882	514.048	515.086	512.536	514.186	509.825	504.37	501.995	499.177	493.369	497.09	504.689	588.683	705.902	785.715	840.24	867.213	811.738	716.475	649.751	604.465	585.971	568.459	554.961	552.948	567.983	583.497	608.559	632.113	656.327	657.751	652.017	650.558	642.257	626.85	614.277	605.096	585.638	565.589	550.55
17	759.808	682.389	642.203	599.193	563.024	531.069	504.166	482.499	465.058	460.178	463.727	472.858	482.927	497.933	516.339	537.438	558.715	582.905	609.486	633.109	641.359	685.727	763.826	802.277	807.152	811.14	772.42	688.471	623.524	594.757	580.802	564.364	545.084	539.63	531.703	522.163	511.263	509.053	511.645	517.067	512.894	507.913	514.685	520.354	523.345	544.455	569.94	590.626	606.177
18	230.101	253.881	283.278	309.903	331.044	344.297	352.966	355.671	358.291	361.435	367.488	371.965	374.957	380.899	381.894	385.007	387.491	394.594	399.959	409.33	391.151	510.077	656.837	735.628	749.997	782.643	673.495	528.422	447.845	432.22	424.901	417.373	412.989	419.214	426.823	435.803	453.513	472.772	473.713	468.908	456.685	440.938	428.632	421.674	419.622	425.731	427.618	420.476	414.169
19	537.402	537.775	546.725	567.364	584.954	604.683	627.443	640.565	635.441	634.916	615.612	579.815	549.114	527.403	509.467	498.914	498.598	492.692	509.873	506.253	523.004	567.76	625.434	646.235	670.709	631.063	558.871	486.879	430.154	386.255	385.413	389.091	379.774	381.154	386.774	391.015	396.986	407.736	417.455	426.572	440.121	442.197	445.559	443.199	441.848	432.461	438.674	439.466	447.524
20	537.402	537.775	546.725	567.364	584.954	604.683	627.443	640.565	635.441	634.916	615.612	579.815	549.114	527.403	509.467	498.914	498.598	492.692	509.873	506.253	523.004	567.76	625.434	638.36	669.012	663.147	607.073	534.347	486.122	446.667	420.109	409.312	409.995	406.012	401.445	394.25	396.675	407.606	416.545	414.741	424.949	425.972	414.805	415.651	413.346	411.407	407.346	406.948	411.003
21	400.483	410.273	421.054	427.513	436.926	438.731	434.817	439.611	444.267	452.172	464.667	480.315	492.3	506.674	520.158	539.209	562.157	589.341	621.069	654.256	678.924	739.956	851.073	967.979	946.74	912.14	835.05	708.892	566.398	555.344	566.615	586.077	597.897	617.908	642.779	656.552	655.538	650.505	647.202	639.792	631.92	628.592	627.473	629.492	630.379	635.259	634.908	632.322	619.777
22	400.483	410.273	421.054	427.513	436.926	438.731	434.817	439.611	444.267	452.172	464.667	480.315	492.3	506.674	520.158	539.209	562.157	589.341	621.069	654.256	678.924	739.956	851.073	948.291	996.106	1004.82	959.964	845.612	738.008	681.767	659.597	651.805	657.181	669.329	677.005	700.219	726.058	741.663	768.447	797.105	810.606	811.799	830.234	830.279	833.576	833.14	830.119	825.051	820.993
23	334.626	313.187	297.823	293.446	294.705	296.638	309.446	325.757	336.564	349.714	362.811	368.076	374.851	384.217	395.567	410.006	425.605	436.19	450.397	468.998	499.486	598.479	709.59	797.857	859.526	889.982	844.19	791.766	759.546	728.083	719.804	727.288	729.479	732.523	758.016	776.906	780.771	791.154	796.571	798.297	799.159	812.861	818.48	821.287	819.627	820.765	813.278	807.957	801.59
24	334.626	313.187	297.823	293.446	294.705	296.638	309.446	325.757	336.564	349.714	362.811	368.076	374.851	384.217	395.567	410.006	425.605	436.19	450.397	468.998	499.486	598.479	709.59	816.769	885.336	909.971	866.554	794.469	718.567	684.552	679.146	672.659	704.021	742.304	753.754	786.895	817.382	832.946	835.146	852.903	849.603	861.826	867.471	873.075	890.663	905.894	905.52	905.684	904.277
25	238.612	241.443	243.269	246.223	249.294	254.299	259.074	266.205	271.563	278.139	283.78	286.891	289.931	294.558	300.545	307.075	317.968	330.01	342.753	399.362	493.336	595.976	697.849	757.605	720.698	648.731	563.648	480.324	435.855	443.085	442.843	445.228	443.712	455.713	461.398	473	477.726	478.87	466.372	455.983	440.896	429.393	418.857	411.535	407.347	408.368	411.203	419.298	424.908
26	238.612	241.443	243.269	246.223	249.294	254.299	259.074	266.205	271.563	278.139	283.78	286.891	289.931	294.558	300.545	307.075	317.968	330.01	342.753	399.362	493.336	595.976	697.849	768.935	741.469	670.456	582.735	492.984	431.066	423.416	422.67	430.848	435.184	440.75	440.812	436.891	430.865	430.87	427.765	425.978	424.77	415.948	408.665	407.74	404.837	395.678	392.273	380.484	364.536
27	386.895	387.141	379.603	379.228	374.733	368.902	363.732	359.225	351.558	350.89	353.848	351.865	351.335	353.71	356.509	360.509	373.322	391.971	411.551	435.236	465.108	572.29	682.224	762.055	782.115	766.286	674.216	571.372	502.219	479.059	477.662	472.051	470.47	461.46	457.501	457.015	462.082	465.092	477.289	484.041	497.887	504.162	510.521	510.996	517.699	509.752	503.762	503.031	499.546
28	419.583	397.266	380.493	370.874	359.807	348.191	339.033	332.557	325.613	321.863	315.409	308.879	301.404	294.529	294.462	300.329	306.336	314.622	324.342	381.782	476.249	581.895	683.124	726.773	670.996	567.842	453.211	339.612	275.934	258.42	247.993	240.589	234.47	234.872	239.267	246.267	254.334	264.49	277.139	284.834	286.498	283.734	280.173	273.541	264.063	258.624	258.23	260.696	267.829
29	419.583	397.266	380.493	370.874	359.807	348.191	339.033	332.557	325.613	321.863	315.409	308.879	301.404	294.529	294.462	300.329	306.336	314.622	324.342	381.782	476.249	581.895	683.124	737.927	705.423	624.139	523.909	422.437	362.355	334.666	312.375	292.885	272.591	261.637	247.026	239.767	235.342	242.544	244.982	247.273	247.935	251.971	252.129	254.433	263.574	265.023	270.451	272.154	270.128
30	735.46	740.446	745.517	764.252	768.879	768.315	768.442	760.467	725.532	680.592	642.909	600.22	572.712	570.452	575.144	586.791	600.099	618.069	637.407	653.061	677.885	742.324	808.589	828.651	819.308	785.329	717.072	641.653	593.92	567.855	557.319	550.771	540.471	541.279	556.021	571.486	584.877	596.168	617.568	627.041	634.101	632.071	621.207	590.092	574.866	564.422	549.413	542.595	549.339
31	958.152	922.152	890.616	871.679	846.94	823.913	814.141	809.372	803.3	807.766	816.717	815.364	811.941	811.688	815.371	821.595	831.795	850.619	871.871	898.93	922.56	958.874	1043.99	1122.09	1162.55	1175.43	1171.9	1116.18	1055.19	1014.47	995.718	1001.55	1000.31	1008.26	1034.78	1068.25	1083.89	1092.85	1105.52	1109.8	1115.86	1106.4	1099.26	1084.67	1076.9	1077.28	1089.11	1110.04	1118.66
32	958.152	922.152	890.616	871.679	846.94	823.913	814.141	809.372	803.3	807.766	816.717	815.364	811.941	811.688	815.371	821.595	831.795	850.619	871.871	898.93	922.56	958.874	1043.99	1090.37	1102.14	1130.41	1138.51	1088.2	1052.18	1021.13	977.34	948.373	924.407	913.063	926.91	939.038	939.913	936.392	928.932	916.864	905.478	914.965	922.181	928.765	934.932	946.651	941.185	933.196	934.301
33	608.852	618.024	628.205	635.872	656.196	662.084	655.703	657.915	655.367	639.629	629.94	626.257	617.136	622.991	629.618	642.267	656.159	691.357	723.761	754.227	801.486	847.843	879.857	860.851	853.006	804.081	747.422	687.138	675.045	652.398	645.744	650.693	659.865	671.088	677.128	695.704	709.763	711.632	707.547	712.194	712.159	736.71	756.278	762.907	780.206	776.266	772.035	763.225	759.724
34	608.852	618.024	628.205	635.872	656.196	662.084	655.703	657.915	655.367	639.629	629.94	626.257	617.136	622.991	629.618	642.267	656.159	691.357	723.761	754.227	801.486	847.843	879.857	860.115	859.578	836.433	829.096	797.792	796.884	776.711	757.532	714.111	688.504	686.046	705.724	732.815	774.319	809.865	841.35	838.594	847.028	843.561	828.669	824.759	847.218	871.911	892.881	920.041	919.027
35	485.31	487.276	483.273	481.712	485.572	487.007	486.978	485.578	482.586	482.126	480.095	481.324	486.779	490.465	503.15	515.694	530.054	552.357	578.799	607.937	692.548	808.307	921.538	987.244	1002.06	939.478	824.717	683.464	596.295	543.148	527.389	523.95	551.828	572.345	588.722	585.671	588.73	592.106	584.08	578.587	588.682	590.428	579.023	579.502	576.92	566.38	552.462	541.067	519.064
36	485.31	487.276	483.273	481.712	485.572	487.007	486.978	485.578	482.586	482.126	480.095	481.324	486.779	490.465	503.15	515.694	530.054	552.357	578.799	607.937	692.548	808.307	921.538	1012.07	1054.13	1006.29	896.379	767.029	671.579	607.755	587.218	600.235	624.37	635.366	651.824	658.341	656.617	673.26	693.952	714.086	744.189	779.713	790.362	797.238	808.906	812.834	815.24	827.036	843.008
37	NaN	NaN	NaN	NaN	NaN	NaN	NaN	NaN	NaN	NaN	NaN	NaN	NaN	653.539	620.215	614.904	592.685	581.287	567.983	562.628	525.796	579.429	662.086	705.854	733.547	804.152	797.861	738.509	694.515	657.696	607.574	548.712	514.535	503.14	487.83	474.413	464.179	455.467	445.696	442.248	440.874	441.455	441.664	446.142	445.518	442.749	445.311	447.523	449.393
38	NaN	NaN	NaN	NaN	NaN	NaN	NaN	NaN	NaN	NaN	NaN	NaN	NaN	653.539	620.215	614.904	592.685	581.287	567.983	562.628	525.796	579.429	662.086	699.055	750.458	840.59	812.781	753.109	734.43	694.783	646.371	632.961	613.259	583.426	547.765	518.334	487.607	461.983	445.782	429.561	415.841	411.033	406.16	407.944	417.007	415.953	411.885	410.751	404.562
39	NaN	NaN	NaN	NaN	NaN	NaN	NaN	NaN	NaN	NaN	606.813	590.85	585.621	574.092	566.28	557.168	548.413	546.102	550.386	557.4	570.537	651.537	748.436	748.582	819.023	883.283	877.675	841.987	891.006	854.916	812.998	772.104	756.589	737.707	734.713	745.793	753.668	744.297	772.246	789.165	810.14	840.498	863.594	859.452	861.908	853.393	834.624	829.894	827.138
40	NaN	NaN	NaN	NaN	NaN	NaN	NaN	NaN	NaN	NaN	606.813	590.85	585.621	574.092	566.28	557.168	548.413	546.102	550.386	557.4	570.537	651.537	748.436	841.402	898.353	928.078	888.646	820.607	744.647	690.093	667.507	657.415	636.591	628.168	632.164	613.266	586.191	588.013	585.307	584.775	613.238	630.135	641.353	637.108	628.612	618	607.348	597.827	606.629
41	NaN	NaN	NaN	NaN	329.583	306.258	303.642	297.071	299.609	300.414	301.772	301.872	300.277	300.119	314.895	340.776	353.147	360.513	361.057	355.14	365.661	456.32	549.038	597.83	605.313	573.153	480.152	379.168	323.873	298.826	285.724	267.363	265.539	269.062	278.037	297.749	316.932	332.431	342.679	349.122	354.538	364.884	366.139	376.97	387.853	383.698	373.193	374.615	365.936
42	435.105	426.9	413.027	408.69	400.914	395.571	394.014	400.188	398.624	400.487	398.22	398.921	398.106	401.032	408.919	418.885	430.15	443.581	444.811	533.942	657.73	789.377	921.118	1007.49	1008.3	961.788	887.506	797.146	757.211	703.036	656.515	624.899	602.584	575.642	558.656	545.902	530.318	521.423	531.355	538.597	551.194	558.398	567.805	561.371	561.986	567.474	577.693	582.384	590.626
43	435.105	426.9	413.027	408.69	400.914	395.571	394.014	400.188	398.624	400.487	398.22	398.921	398.106	401.032	408.919	418.885	430.15	443.581	444.811	533.942	657.73	789.377	921.118	1006.49	945.758	846.561	730.224	612.132	551.518	538.473	524.96	516.996	511.808	499.33	482.098	465.442	448.48	425.886	405.104	392.895	389.289	385.294	383.551	380.525	382.616	384.14	381.891	370.876	368.201
44	478.999	486.415	487.981	486.767	478.316	465.763	447.821	432.866	425.571	424.705	429.865	436.751	447.486	461.634	471.022	478.907	490.052	498.423	501.861	511.822	507.309	608.007	758.492	845.213	890.797	920.589	862.408	732.937	662.192	613.356	592.118	554.558	527.743	502.918	496.719	486.889	475.557	472.21	472.446	473.383	484.908	487.24	488.769	493.274	491.323	484.791	488.01	502.969	510.02
45	516.712	508.198	510.674	505.899	496.075	485.228	480.053	470.682	469.157	470.667	467.394	461.791	455.992	453.378	454.099	461.574	469.315	486.782	497.16	510.709	521.64	587.609	667.983	724.771	714.857	682.128	601.295	502.378	437.468	434.529	454.541	474.234	495	505.907	517.968	538.683	561.539	572.454	581.573	572.146	556.301	536.54	523.763	513.728	513	513.532	510.714	515.155	529.138
46	501.492	497.462	485.286	477.432	476.767	477.04	479.666	490.075	499.259	505.45	514.704	529.351	544.329	555.728	576.136	603.864	625.347	645.83	671.533	703.157	750.722	850.596	967.315	971.263	1014.55	1016.98	963.19	888.324	917.407	893.765	866.565	834.64	803.865	777.19	752.212	739.755	733.846	733.867	741.179	745.816	767.658	795.888	811.139	819.476	827.148	821.631	815.077	828.954	835.626
47	501.492	497.462	485.286	477.432	476.767	477.04	479.666	490.075	499.259	505.45	514.704	529.351	544.329	555.728	576.136	603.864	625.347	645.83	671.533	703.157	750.722	850.596	967.315	1027.08	994.229	932.297	830.006	709.591	648.388	666.617	689.793	698.216	715.115	724.539	736.478	745.279	759.822	773.462	794.68	803.448	816.291	829.047	821.293	814.803	811.201	803.083	786.448	773.728	750.718
48	592.54	585.337	578.431	573.289	572.696	570.334	568.082	564.35	557.941	550.413	545.02	543.181	538.741	534.964	535.481	538.498	539.164	547.279	565.467	582.198	634.28	751.446	857.633	942.117	1006.63	1005.61	929.468	862.165	798.288	746.07	739.835	735.205	722.204	718.724	730.403	722.562	727.678	743.351	759.879	760.466	759.303	756.532	745.548	713.325	699.864	697.458	690.579	694.28	718.169
49	592.54	585.337	578.431	573.289	572.696	570.334	568.082	564.35	557.941	550.413	545.02	543.181	538.741	534.964	535.481	538.498	539.164	547.279	565.467	582.198	634.28	751.446	857.633	927.299	936.329	896.38	780.135	675.86	609.113	596.542	595.78	602.454	602.845	583.447	568.1	555.663	546.632	545.724	551.554	558.558	557.08	565.112	564.309	570.081	588.814	611.122	623.423	633.149	632.859
50	774.642	786.116	794.157	793.707	791.505	789.523	792.617	799.333	801.369	789.728	768.256	747.339	718.371	694.147	678.71	668.619	657.45	657.374	657.981	661.842	642.749	718.279	799.174	864.456	890.711	942.797	872.115	781.676	691.405	647.309	612.207	592.677	584.015	591.907	591.626	587.356	590.199	595.035	599.004	599.844	599.84	598.937	594.613	582.173	575.927	563.505	554.96	545.77	545.111
51	774.642	786.116	794.157	793.707	791.505	789.523	792.617	799.333	801.369	789.728	768.256	747.339	718.371	694.147	678.71	668.619	657.45	657.374	657.981	661.842	642.749	718.279	799.174	828.831	867.999	927.686	865.286	779.037	748.134	698.973	662.312	647.73	642.901	623.752	618.411	605.721	608.776	615.917	621.498	619.289	615.12	607.888	595.696	597.223	587.018	592.077	578.553	569.11	557.574
52	405.021	402.129	400.803	392.375	384.211	381.05	374.369	366.421	361.306	357.822	353.06	350.202	346.064	344.567	347.927	350.752	358.294	374.31	388.662	399.863	484.161	579.833	672.612	737.65	739.996	648.231	542.921	433.108	351.232	335.926	343.014	348.501	349.607	352.212	349.884	346.635	344.406	347.53	348.68	348.595	347.942	350.441	348.049	347.037	352.45	351.459	343.076	339.859	331.38
53	411.057	414.493	413.094	414.179	419.508	423.205	423.947	428.457	430.075	429.496	431.86	432.484	432.292	432.746	433.236	434.3	439.971	444.215	449.936	456.34	481.905	582.86	736.386	888.773	974.183	988.423	909.545	775.143	640.704	561.489	535.934	522.335	510.448	493.165	497.736	501.532	506.69	521.598	535.884	538.177	534.399	532.914	529.729	525.903	517.354	512.69	514.217	505.532	495.847
54	411.057	414.493	413.094	414.179	419.508	423.205	423.947	428.457	430.075	429.496	431.86	432.484	432.292	432.746	433.236	434.3	439.971	444.215	449.936	456.34	481.905	582.86	736.386	873.455	979.123	973.091	900.812	771.467	648.792	547.26	543.183	523.54	512.34	509.281	516.053	521.167	531.542	545.934	555.997	558.934	561.926	566.975	567.199	570.614	577.978	577.653	575.52	576.038	562.212
55	405.021	402.129	400.803	392.375	384.211	381.05	374.369	366.421	361.306	357.822	353.06	350.202	346.064	344.567	347.927	350.752	358.294	374.31	388.662	399.863	484.161	579.833	672.612	721.722	697.303	600.751	496.129	383.576	315.063	319.306	324.934	321.204	318.373	312.591	307.375	299.856	299.148	301.398	303.942	307.468	309.129	310.087	312.008	314.876	317.524	320.84	317.676	311.817	310.158
56	653.059	674.515	677.567	684.117	699.355	708.542	712.391	719.417	722.891	721.104	731.939	731.648	737.907	734.861	729.552	718.8	730.399	727.743	737.827	743.407	764.107	849.98	964.5	1053.83	1082.62	1054.19	956.252	834.335	737.146	701.296	711.164	714.325	719.703	711.953	712.111	708.721	715.025	712.893	705.949	696.02	683.221	662.833	652.903	655.366	652.652	637.933	628.584	617.698	599.718
57	653.059	674.515	677.567	684.117	699.355	708.542	712.391	719.417	722.891	721.104	731.939	731.648	737.907	734.861	729.552	718.8	730.399	727.743	737.827	743.407	764.107	849.98	964.5	1037.82	1053.35	1010.72	882.914	737.746	615.534	560.457	543.826	542.484	530.772	536.381	539.369	546.664	546.677	550.776	551.789	548.099	536.847	534.481	532.459	525.945	517.118	514.23	507.054	490.733	479.95
58	448.069	449.884	453.245	460.707	459.122	455.5	457.086	461.731	467.168	474.8	484.71	491.065	490.496	491.493	489.63	488.664	490.09	499.019	502.037	569.538	669.241	789.618	897.221	904.355	807.178	670.229	504.928	353.961	310.611	307.507	311.069	318.35	322.343	320.873	322.036	321.054	320.956	315.292	307.778	296.024	283.108	271.112	259.947	253.36	248.487	245.502	240.572	235.98	231.578
59	448.069	449.884	453.245	460.707	459.122	455.5	457.086	461.731	467.168	474.8	484.71	491.065	490.496	491.493	489.63	488.664	490.09	499.019	502.037	569.538	669.241	789.618	897.221	918.579	822.922	696.422	550.673	418.924	380.442	392.017	403.262	408.129	402.17	391.287	380.468	365.822	353.304	341.106	330.052	323.522	313.886	299.887	287.06	280.363	272.234	266.128	265.92	264.226	258.204
60	376.577	368.158	361.75	356.923	352.821	354.033	349.182	345.13	345.223	341.874	335.69	335.048	333.404	330.223	331.218	331.584	331.018	336.581	343.052	355.246	355.003	464.156	619.136	749.455	800.976	834.244	764.483	627.074	511.682	476.244	473.195	455.405	450.852	447.826	445.677	449.099	459.424	473.662	486.925	487.15	481.988	480.344	474.522	470.742	469.198	464.392	456.764	449.82	432.446
61	469.16	466.82	463.44	466.815	475.53	482.62	491.893	498.309	502.346	503.74	502.14	501.11	499.869	493.138	485.644	478.436	473.059	472.043	479.261	480.846	488.483	512.414	589.604	673.121	695.074	678.958	667.303	605.276	535.074	525.14	540.197	545.808	549.679	547.473	544.832	550.783	552.588	552.111	558.543	572.617	588.979	590.699	597.104	597.926	590.985	583.664	581.613	574.803	567.481
62	316.164	313.223	311.602	309.482	312.714	314.45	317.973	323.987	336.673	349.171	360.812	372.038	381.303	386.183	390.601	396.808	398.039	406.598	418.644	424.228	438.702	497.622	607.654	712.573	731.758	715.991	661.301	553.936	447.499	418.947	421.351	415.706	408.465	396.422	396.314	387.051	382.188	374.992	375.144	370.311	366.185	369.684	370.372	364.682	371.918	377.431	375.026	376.052	382.002
63	316.164	313.223	311.602	309.482	312.714	314.45	317.973	323.987	336.673	349.171	360.812	372.038	381.303	386.183	390.601	396.808	398.039	406.598	418.644	424.228	438.702	497.622	607.654	717.408	758.465	759.653	722.405	617.877	501.354	469.684	467.261	471.65	477.306	483.559	479.337	479.75	467.933	462.673	460.881	464.826	468.446	467.188	467.779	468.884	464.718	450.642	442.406	430.779	422.213
64	609.548	622.889	638.67	650.893	664.143	671.686	677.785	684.133	692.758	699.649	707.304	715.122	722.812	731.94	744.644	757.345	764.941	774.814	784.528	790.586	777.177	811.055	907.152	1026.27	1004.93	993.207	946.681	845.268	715.66	718.11	728.706	729.423	724.7	716.619	717.763	726.028	731.937	735.137	742.363	754.238	753.259	756.078	758.903	764.612	763.208	774.041	781.077	790.214	798.648
65	420.392	426.25	430.221	436.044	447.336	462.283	467.94	474.338	475.88	474.539	470.262	476.374	482.172	489.793	501.55	515.585	520.759	524.677	528.326	529.984	532.541	636.261	761.156	873.599	888.304	870.291	746.358	604.44	488.456	463.924	472.627	483.91	489.329	479.127	479.3	479.763	479.153	481.383	481.461	474.413	460.963	448.721	437.438	432.101	422.979	414.146	413.182	411.21	409.482
66	NaN	NaN	NaN	NaN	NaN	NaN	NaN	NaN	NaN	NaN	NaN	NaN	NaN	457.964	464.229	477.147	483.695	492.394	504.849	515.496	528.753	587.165	673.582	742.752	790.727	775.755	720.622	635.504	543.824	474.223	466.256	453.173	445.076	458.492	467.489	476.105	487.625	500.127	504.108	509.129	518.379	518.571	516.063	512.185	516.521	516.072	519.262	513.579	509.171
67	NaN	NaN	NaN	NaN	NaN	NaN	NaN	NaN	NaN	NaN	NaN	NaN	NaN	457.964	464.229	477.147	483.695	492.394	504.849	515.496	528.753	587.165	673.582	712.082	753.535	745.63	679.836	577.036	512.881	447.951	437.26	437.049	443.576	453.238	461.369	463.023	466.694	472.518	469.754	468.445	466.248	463.982	463.764	462.444	460.849	458.657	457.639	451.326	455.937
68	NaN	NaN	NaN	NaN	NaN	NaN	NaN	NaN	NaN	NaN	NaN	NaN	NaN	373.742	367.314	370.27	368.53	370.158	376.126	384.994	406.51	481.822	638.272	776.727	873.898	904.292	876.908	762.297	659.353	590.445	586.127	579.798	585.347	591.208	601.34	596.427	598.489	597.008	593.576	590.964	587.97	579.734	564.435	554.565	539.56	531.198	526.599	529.182	523.147
69	NaN	NaN	NaN	NaN	NaN	NaN	NaN	NaN	NaN	NaN	NaN	NaN	NaN	373.742	367.314	370.27	368.53	370.158	376.126	384.994	406.51	481.822	638.272	758.619	827.856	869.36	846.995	731.079	645.59	613.01	588.382	573.37	567.013	557.935	547.603	551.561	552.411	551.413	551.421	524.209	499.24	481.336	458.478	441.523	445.533	427.159	409.892	400.711	387.377
70	NaN	NaN	NaN	NaN	NaN	NaN	NaN	NaN	NaN	NaN	NaN	NaN	183.075	185.052	191.674	195.561	203.704	205.647	207.376	210.761	219.389	281.191	375.173	444.966	501.774	520.196	469.334	383.75	318.936	265.641	245.009	237.884	232.62	239.848	245.772	249.416	266.702	287.619	300.291	312.164	332.629	341.391	349.121	356.533	362.351	358.024	357.57	364.063	361.822
71	NaN	NaN	NaN	NaN	NaN	NaN	NaN	NaN	NaN	NaN	NaN	430.695	426.127	426.287	430.19	435.341	435.77	435.051	432.734	427.717	432.158	512.967	597.099	650.566	621.55	583.929	467.598	346.638	260.09	255.634	252.067	253.825	262.955	273.283	284.62	290.963	295.312	297.674	299.716	301.637	308.415	321.86	335.222	343.385	350.645	354.028	359.5	362.392	368.11
72	NaN	NaN	NaN	NaN	NaN	NaN	NaN	NaN	NaN	NaN	NaN	430.695	426.127	426.287	430.19	435.341	435.77	435.051	432.734	427.717	432.158	512.967	597.099	658.508	650.563	628.875	532.134	436.783	371.092	376.075	381.859	390.239	399.404	411.429	420.894	433.532	445.276	456.964	467.773	472.17	477.009	485.668	490.879	485.512	486.796	485.372	471.997	459.745	455.934
73	NaN	NaN	NaN	NaN	NaN	NaN	NaN	NaN	NaN	NaN	NaN	617.384	616.732	618.714	617.404	616.318	614.36	611.759	608.932	606.723	605.23	679.79	762.449	818.039	807.778	766.037	660.971	549.324	463.133	439.199	437.939	430.693	428.352	432.219	434.458	438.492	443.306	445.28	439.649	434.226	438.393	440.878	433.841	434.399	436.611	436.278	439.013	441.948	436.396
74	NaN	NaN	NaN	NaN	NaN	NaN	NaN	NaN	NaN	NaN	NaN	618.706	612.545	638.367	665.047	706.286	752.639	784.644	801.953	827.135	843.839	899.832	1026.02	1115.24	1129.5	1130.56	1041.56	884.228	762.673	699.934	647.785	632.578	631.052	641.055	655.201	680.052	709.814	736.873	745.604	747.202	740.529	732.657	722.621	712.808	697.953	694.095	698.565	702.924	717.179
75	NaN	NaN	NaN	NaN	NaN	NaN	NaN	NaN	NaN	NaN	NaN	618.706	612.545	638.367	665.047	706.286	752.639	784.644	801.953	827.135	843.839	899.832	1026.02	1160.77	1225.86	1246.49	1199.67	1098.13	978.76	905.564	863.942	835.319	805.639	781.094	763.823	749.352	737.273	733.693	732.906	725.156	718.884	717.781	696.747	672.458	659.098	657.838	655.618	662.323	672.013
76	NaN	NaN	NaN	NaN	NaN	NaN	NaN	NaN	NaN	NaN	243.675	237.334	242.774	245.338	252.495	257.795	264.166	271.527	280.907	297.834	332.006	428.144	540.864	608.251	616.827	594.456	502.369	395.801	330.242	314.611	325.516	345.431	362.362	389.073	417.364	436.019	451.5	467.894	476.499	487.914	490.978	489.856	484.165	480.313	471.911	467.854	469.541	475.412	476.111
77	NaN	NaN	NaN	NaN	NaN	NaN	NaN	NaN	NaN	NaN	243.675	237.334	242.774	245.338	252.495	257.795	264.166	271.527	280.907	297.834	332.006	428.144	540.864	604.493	614.714	596.694	511.42	407.11	344.259	323.823	309.984	306.3	307.935	316.112	325.743	337.912	343.579	345.554	346.479	354.448	359.004	362.964	362.842	363.376	358.732	360.622	362.077	370.363	378.131
78	NaN	NaN	NaN	NaN	NaN	NaN	NaN	NaN	NaN	281.539	279.497	287.576	296.108	310.479	319.217	328.796	335.091	342.519	351.608	366.638	364.189	461.676	579.481	669.313	679.567	680.615	581.678	459.563	364.641	342.036	348.122	352.803	355.941	355.601	358.275	357.932	359.082	366.123	375.605	388.427	410.398	431.878	450.978	467.64	476.427	472.582	474.41	478.075	480.364
79	NaN	NaN	NaN	NaN	NaN	NaN	NaN	NaN	NaN	281.539	279.497	287.576	296.108	310.479	319.217	328.796	335.091	342.519	351.608	366.638	364.189	461.676	579.481	678.745	753.197	781.546	696.453	588.217	491.153	413.874	398.433	398.453	398.024	412.636	432.507	448.427	462.882	470.326	473.318	479.526	494.488	506.933	529.616	541.036	537.326	540.419	543.296	544.9	552.599
80	NaN	NaN	NaN	NaN	NaN	NaN	NaN	NaN	NaN	473.884	475.908	477.465	476.956	478.561	471.74	471.219	468.76	471.68	485.565	496.164	497.974	658.397	843.684	952.838	980.611	1001.01	847.353	660.201	543.306	513.916	498.428	482.263	465.324	442.179	433.198	412.438	394.406	386.161	371.974	338.858	314.99	303.735	297.412	295.698	293.485	297.793	306.787	300.376	290.249
81	NaN	NaN	NaN	NaN	NaN	NaN	NaN	NaN	NaN	473.884	475.908	477.465	476.956	478.561	471.74	471.219	468.76	471.68	485.565	496.164	497.974	658.397	843.684	972.143	1057.69	1138.63	1018.18	865.146	741.862	671.777	611.114	591.314	580.84	579.399	576.162	582.164	582.12	579.526	573.454	564.901	540.762	517.086	493.015	480.202	459.729	450.42	439.642	424.011	407.505
82	NaN	NaN	NaN	NaN	NaN	NaN	NaN	NaN	647.339	568.185	544.986	525.022	530.275	540.589	551.325	558.204	561.175	553.887	564.005	591.973	645.942	724.075	795.748	831.19	854.965	862.848	842.937	846.314	868.71	850.698	824.692	806.855	768.126	729.175	729.45	740.485	733.809	739.387	745.764	740.27	715.429	701.195	694.654	695.413	682.343	685.408	678.714	668.1	649.487
83	NaN	NaN	NaN	NaN	NaN	NaN	NaN	NaN	647.339	568.185	544.986	525.022	530.275	540.589	551.325	558.204	561.175	553.887	564.005	591.973	645.942	724.075	795.748	853.641	881.554	885.517	841.42	805.54	783.369	766.627	735.389	733.829	737.293	732.441	737.299	756.526	768.064	802.342	827.467	858.16	874.783	894.452	885.701	867.498	842.514	826.884	802.863	779.937	786.281
84	NaN	NaN	NaN	NaN	NaN	NaN	NaN	NaN	696.107	636.098	614.75	591.539	584.327	583.233	580.284	578.927	567.746	559.175	546.518	537.324	537.207	546.281	554.164	558.372	573.647	600.822	630.015	656.459	696.664	727.54	741.501	763.686	787.352	805.573	823.72	839.01	846.083	858.729	866.582	877.537	891.009	899.398	901.137	908.134	912.355	927.27	942.034	949.164	941.816
85	NaN	NaN	NaN	226.044	223.8	223.651	229.06	236.018	249.177	261.05	280.297	296.202	317.112	337.407	361.056	382.75	404.087	420.873	438.813	454.095	503.059	639.139	793.959	878.973	899.899	863.081	740.824	590.482	502.483	485.761	493.702	500.329	510.714	517.653	515.828	509.803	496.587	489.248	476.314	469.005	460.07	453.199	442.04	439.637	427.618	408.027	387.392	363.429	341.759
86	521.292	513.37	499.028	488.002	481.668	474.68	464.529	459.105	460.791	464.633	470.072	495.219	518.486	536.562	549.801	564.346	581.309	605.621	664.106	822.708	994.376	1157.72	1295.37	1327.52	1242.33	1098.83	956.677	828.255	761.293	708.252	703.674	683.389	669.224	668.617	672.466	660.629	662.708	660.662	658.287	672.502	722.228	760.631	802.202	821.657	838.582	843.999	843.05	840.846	826.872
87	NaN	NaN	470.943	501.811	530.265	561.285	584.927	601.742	627.606	654.806	670.553	693.702	704.901	708.345	710.659	717.008	722.077	730.565	744.936	771.23	798.446	888.998	995.561	1078.01	1087.08	1091.97	1022.01	947.18	892.114	871.142	850.399	850.096	846.307	840.318	872.107	896.966	905.081	900.092	900.163	874.428	856.868	845.818	835.788	817.501	812.369	812.906	806.534	828.758	846.411
88	316.705	327.94	329.655	326.88	323.942	318.907	315.216	309.363	301.527	294.366	286.929	281.641	278.659	287.548	295.436	304.665	318.961	337.587	343.964	363.252	452.448	546.787	636.9	706.623	734.997	656.578	581.082	512.54	463.956	440.902	453.558	451.752	435.88	418.825	411.139	409.571	393.753	391.081	386.313	383.269	374.911	381.038	385.629	398.933	390.308	387.819	384.68	374.089	363.053
89	316.705	327.94	329.655	326.88	323.942	318.907	315.216	309.363	301.527	294.366	286.929	281.641	278.659	287.548	295.436	304.665	318.961	337.587	343.964	363.252	452.448	546.787	636.9	690.335	735.244	677.072	582.228	492.089	444.27	400.379	382.544	391.953	398.124	404.869	402.213	407.627	415.126	422.629	428.552	444.537	447.418	449.962	449.22	444.451	429.959	430.049	419.512	403.147	387.28
90	336.452	341.102	345.523	358.039	362.455	368.008	375.562	382.152	390.325	403.456	411.078	421.8	433.125	443.425	450.901	463.6	476.665	493.565	500.954	591.389	709.781	826.733	923.736	997.966	922.048	791.322	651.072	529.732	435.386	401.183	392.391	389.397	382.992	379.043	378.38	381.844	385.612	395.192	399.59	404.646	410.282	416.444	419.215	425.803	439.839	446.403	447.292	447.717	452.634
91	639.251	627.83	622.653	621.161	616.218	637.832	666.498	683.099	675.109	671.891	654.063	623.908	611.845	625.521	642.893	662.768	691.83	705.323	733.223	745.955	754.243	835.389	940.376	1004.53	1104.04	1171.16	1113.55	1018.62	948.901	865.931	821.717	814.735	829.717	847.509	866.379	870.215	882.982	897.374	901.214	887.33	891.577	896.455	900.887	916.326	948.523	975.918	1003.59	1029.92	1041.8
92	336.452	341.102	345.523	358.039	362.455	368.008	375.562	382.152	390.325	403.456	411.078	421.8	433.125	443.425	450.901	463.6	476.665	493.565	500.954	591.389	709.781	826.733	923.736	1015.92	951.743	819.324	680.464	556.687	438.376	390.387	375.273	364.564	353.077	349.157	349.349	355.449	359.016	360.075	357.718	360.265	364.151	370.304	383.076	397.256	404.026	410.557	413.666	409.861	408.612
93	639.251	627.83	622.653	621.161	616.218	637.832	666.498	683.099	675.109	671.891	654.063	623.908	611.845	625.521	642.893	662.768	691.83	705.323	733.223	745.955	754.243	835.389	940.376	995.279	1049.67	1084.17	1011.73	910.726	856.193	817.53	786.083	781.876	785.953	767.993	736.162	724.522	714.492	700.181	700.591	699.992	688.058	679.72	679.036	663.908	660.652	650.713	641.025	630.21	622.128
94	536.261	549.253	559.337	569.665	573.733	572.657	570.07	575.6	571.64	561.947	551.802	546.802	537.715	530.554	536.772	542.154	543.296	537.373	534.395	537.417	566.399	642.481	733.037	806.451	820.828	775.837	681.854	586.15	508.373	481.301	492.834	513.927	528.243	542.966	557.042	567.871	576.392	589.099	609.651	622.796	632.405	637.39	638.173	641.181	642.357	650.631	653.721	657.393	652.691
95	552.194	554.437	555.519	550.727	540.547	528.743	519.241	507.165	500.455	495.746	492.779	493.281	495.069	492.586	487.05	483.378	478.421	477.437	484.443	494.327	528.407	652.996	809.563	900.338	898.977	856.328	730.666	581.64	492.578	490.065	493.071	494.6	479.676	471.211	471.377	477.311	477	479.65	476.055	462.771	456.492	449.009	448.896	452.147	458.812	463.005	468.152	471.822	469.703
96	552.194	554.437	555.519	550.727	540.547	528.743	519.241	507.165	500.455	495.746	492.779	493.281	495.069	492.586	487.05	483.378	478.421	477.437	484.443	494.327	528.407	652.996	809.563	938.357	980.323	963.054	854.997	709.597	590.751	562.082	557.471	549.939	546.031	546.026	542.784	553.417	561.725	571.608	574.141	573.56	563.514	558.545	544.477	531.427	515.409	511.156	507.213	504.559	498.489
97	830.045	836.77	842.391	840.687	835.852	845.33	839.62	824.018	805.209	785.441	747.775	717.718	698.733	694.218	691.396	698.614	705.928	719.994	720.928	722.406	724.036	848.276	987.032	1099.48	1122.68	1130.75	1002.45	864.466	772.401	756.237	752.356	778.093	783.091	760.718	750.254	749.777	741.621	738.946	755.536	757.102	746.083	745.845	739.32	722.847	715.158	712.349	695.758	689.785	684.602
98	548.39	540.736	541.415	540.689	549.451	554.394	558.408	555.574	556.254	556.964	564.961	569.275	572.965	579.329	580.646	578.078	585.582	592.233	611.535	624.349	725.527	857.586	994.168	1120.49	1179.48	1136.71	1037.28	910.893	785.457	730.545	707.291	698.888	711.189	717.445	731.655	726.531	735.198	738.387	749.912	762.688	772.329	764.004	757.511	744.925	720.818	700.83	688.173	683.361	659.898
99	477.363	479.646	485.512	496.703	503.032	504.159	503.508	505.419	500.052	502.2	499.865	501.522	501.602	502.294	510.884	523.977	530.64	534.233	538.788	540.48	544.384	616.903	697.024	751.04	793.56	797.763	722.316	640.287	577.01	517.332	490.276	479.89	465.172	458.408	449.655	446.827	443.891	445.624	446.437	451.58	455.83	455.113	452.186	450.235	445.931	448.51	453.498	457.275	463.626
100	477.363	479.646	485.512	496.703	503.032	504.159	503.508	505.419	500.052	502.2	499.865	501.522	501.602	502.294	510.884	523.977	530.64	534.233	538.788	540.48	544.384	616.903	697.024	783.684	826.514	836.098	768.811	679.512	582.754	521.72	495.487	482.013	478.154	471.944	467.68	456.082	440.011	428.927	421.764	418.026	418.053	424.361	420.329	416.902	409.543	412.046	410.807	419.025	424.24
101	856.277	881.233	912.857	920.208	899.783	886.056	854.834	831.084	815.083	801.394	796.473	799.064	778.65	765.243	775.87	798.132	797.331	808.356	810.082	801.777	805.591	866.081	940.387	1003.71	1035.36	1056.08	1024	964.814	924.479	912.545	900.338	880.775	873.724	866.764	865.55	860.414	869.319	876.985	874.603	868.905	847.063	826.031	820.622	809.668	792.227	775.625	753.37	712.523	701.475
102	856.277	881.233	912.857	920.208	899.783	886.056	854.834	831.084	815.083	801.394	796.473	799.064	778.65	765.243	775.87	798.132	797.331	808.356	810.082	801.777	805.591	866.081	940.387	990.719	1036.69	1038.03	990.58	921.333	884.765	871.587	881.472	880.662	883.616	878.749	858.221	831.921	828.389	825.651	829.315	839.509	835.747	815.425	802.427	816.323	792.408	781.057	779.507	792.424	769.85
103	221.642	218.624	218.452	222.891	226.17	234.787	242.847	251.199	253.7	252.056	247.74	247.563	248.321	250.193	258.146	263.885	259.893	259.3	264.031	261.326	323.894	422.766	517.046	576.27	594.751	543.24	454.28	366.041	301.699	286.391	286.743	300.713	314.155	339.266	366.119	383.945	395.769	407.407	415.907	411.61	397.029	381.763	367.702	351.73	344.542	342.707	343.927	345.383	350.589
104	667.713	685.471	704.374	735.529	779.379	817.244	852.2	872.268	877.37	853.181	826.261	796.924	778.546	775.938	780.092	777.831	784.422	805.763	825.428	862.358	896.463	1004.58	1086.84	1146.23	1158.26	1192.34	1119.13	1058.76	1024.3	1015.06	995.539	1002.71	1000.5	984.647	972.925	963.272	942.68	937.373	928.163	922.22	918.698	915.936	911.259	903.034	898.903	878.315	862.176	849.501	832.222
105	667.713	685.471	704.374	735.529	779.379	817.244	852.2	872.268	877.37	853.181	826.261	796.924	778.546	775.938	780.092	777.831	784.422	805.763	825.428	862.358	896.463	1004.58	1086.84	1133.86	1116.55	1112.32	1016.96	939.881	891.619	887.699	880.17	869.216	851.664	845.222	854.709	858.11	875.553	882.479	887.774	885.657	892.919	899.172	912.181	899.252	895.027	889.616	878.484	853.08	833.707
106	NaN	NaN	NaN	NaN	NaN	NaN	NaN	NaN	NaN	NaN	NaN	NaN	NaN	NaN	365.405	344.792	347.705	341.376	340.879	347.495	366.943	433.222	510.457	567.94	590.689	585.77	520.848	451.201	405.584	393.799	396.175	404.021	404.631	398.319	394.305	390.116	392.787	404.997	413.923	418.575	419.803	410.064	402.168	399.131	398.887	397.755	392.805	387.857	385.319
107	NaN	NaN	NaN	NaN	NaN	NaN	NaN	NaN	NaN	NaN	NaN	NaN	NaN	NaN	813.144	799.876	785.989	774.224	762.655	749.789	730.144	794.964	875.636	917.377	937.373	931.588	843.714	757.615	722.328	706.708	708.003	706.26	687.499	666.223	648.186	653.907	657.691	662.012	653.941	648.721	635.072	629.27	629.125	627.427	639.386	643.323	632.071	627.055	639.905
108	NaN	NaN	NaN	NaN	NaN	NaN	NaN	NaN	NaN	NaN	NaN	NaN	NaN	NaN	813.144	799.876	785.989	774.224	762.655	749.789	730.144	794.964	875.636	939.359	963.537	955.603	878.19	790.518	727.016	706.306	741.719	754.173	760.16	768.519	757.967	739.371	726.749	714.827	695.463	694.058	687.196	678.804	668.845	659.96	650.822	649.491	658.402	667.658	677.762
109	NaN	NaN	NaN	NaN	NaN	NaN	NaN	NaN	NaN	NaN	NaN	NaN	NaN	740.638	747.529	735.758	732.872	724.396	719.712	722.263	740.465	742.372	806.607	874.562	915.694	933.609	958.277	937.311	889.759	856.334	829.829	794.256	756.652	734.139	717.123	708.288	705.066	688.643	677.237	675.059	664.34	657.865	655.084	654.402	649.147	646.876	649.525	647.752	641.978
110	NaN	NaN	NaN	NaN	NaN	NaN	NaN	NaN	NaN	NaN	NaN	NaN	560.913	555.586	565.404	567.634	563.919	557.109	546.233	547.133	529.982	604.814	669.03	718.686	728.133	744.785	677.968	619.025	565.076	538.396	513.997	495.174	479.391	469.943	459.745	461.089	458.73	454.173	451.244	448.341	452.07	455.668	455.079	456.23	461.898	460.931	459.598	469.58	473.153
111	NaN	NaN	NaN	NaN	NaN	NaN	NaN	NaN	NaN	NaN	NaN	NaN	777.577	783.518	781.986	774.081	762.328	755.095	740.416	732.612	789.879	860.016	924.483	946.856	944.477	883.487	810.444	727.945	685.471	676.972	653.59	635.812	626.038	634.749	630.548	637.411	627.022	621.387	605.774	591.7	563.626	547.905	530.202	507.379	489.406	478.908	468.932	457.644	448.216
112	NaN	NaN	NaN	NaN	NaN	NaN	NaN	NaN	NaN	NaN	NaN	NaN	777.577	783.518	781.986	774.081	762.328	755.095	740.416	732.612	789.879	860.016	924.483	982.316	999.876	929.959	852.104	782	701.149	657.172	645.766	631.232	616.328	608.092	609.994	589.764	565.937	541.762	537.871	530.147	542.553	563.041	582.323	596.454	607.835	608.415	604.411	604.101	602.408
113	NaN	NaN	NaN	NaN	NaN	NaN	NaN	NaN	NaN	NaN	NaN	547.512	559.846	572.526	586.025	598.029	604.447	609.125	606.506	605.06	616.939	610.705	712.897	818.262	908.784	958.041	1026.48	979.736	923.37	867.221	840.574	809.272	792.053	777.921	780.266	784.094	791.345	796.895	808.727	823.061	828.929	822.053	818.932	832.046	825.151	815.35	812.785	802.912	774.603
114	NaN	NaN	NaN	NaN	NaN	NaN	NaN	NaN	NaN	NaN	NaN	547.512	559.846	572.526	586.025	598.029	604.447	609.125	606.506	605.06	616.939	610.705	712.897	798.669	841.324	850.09	854.579	755.64	676.569	630.36	597.327	588.479	567.014	547.822	532.849	527.287	528.71	537.485	539.953	536.182	535.283	522.525	515.619	522.827	544.296	564.539	590.062	605.607	599.889
115	NaN	NaN	NaN	NaN	NaN	NaN	NaN	NaN	NaN	NaN	NaN	605.246	583.897	572.618	562.927	560.558	559.24	555.72	553.369	544.323	532.593	520.372	590.891	648.451	707.614	729.823	766.481	696.784	635.76	580.861	559.594	515.859	507.334	498.88	485.775	474.375	477.468	470.139	472.183	473.221	478.125	480.267	484.744	493.195	500.715	500.708	502.759	499.221	485.309
116	NaN	NaN	NaN	NaN	NaN	NaN	NaN	NaN	NaN	NaN	NaN	605.246	583.897	572.618	562.927	560.558	559.24	555.72	553.369	544.323	532.593	520.372	590.891	656.084	683.822	678.935	678.015	590.979	516.734	474.656	465.404	446.371	429.813	412.687	408.516	399.138	402.487	405.52	410.154	404.043	401.695	393	381.772	378.134	375.605	380.356	382.243	389.391	392.468
117	NaN	NaN	NaN	NaN	NaN	NaN	NaN	NaN	NaN	NaN	456.436	466.083	463.976	462.374	463.379	465.812	470.945	481.128	502.691	522.009	542.03	605.805	724.491	800.791	885.551	973.288	1013.39	969.736	949.758	878.434	799.72	717.863	657.903	603.905	603.304	590.614	581.923	579.287	580.897	570.142	581.104	597.369	612.438	628.11	651.456	670.085	689.59	702.919	717.001
118	NaN	NaN	NaN	NaN	NaN	NaN	NaN	NaN	NaN	NaN	702.523	713.12	729.434	725.786	731.21	717.765	688.863	670.174	659.7	645.83	629.213	725.179	829.321	889.678	883.977	888.518	781.627	671.456	592.491	578	573.83	573.797	570.607	577.977	582.632	573.967	568.974	561.101	553.275	551.626	557.26	563.681	571.524	583.331	585.028	589.718	589.066	590.613	582.002
119	NaN	NaN	NaN	NaN	NaN	NaN	NaN	NaN	NaN	NaN	270.446	283.158	300.875	316.472	327.497	335.957	344.972	345.085	343.844	344.884	372.005	429.559	517.553	601.222	656.112	626.128	546.049	440.25	335.345	255.271	236.028	235.621	236.661	243.658	262.005	278.858	292.223	299.643	309.309	309.922	306.553	308.012	311.123	313.323	318.095	324.129	323.207	327.582	323.695
120	NaN	NaN	NaN	NaN	NaN	NaN	NaN	NaN	NaN	NaN	270.446	283.158	300.875	316.472	327.497	335.957	344.972	345.085	343.844	344.884	372.005	429.559	517.553	599.858	599.006	544.572	457.874	347.464	246.285	230.874	240.98	249.642	251.005	250.012	246.001	242.987	247.124	259.381	266.617	279.952	292.492	295.216	297.164	300.764	301.515	300.86	303.94	304.713	304.44
121	NaN	NaN	NaN	NaN	NaN	NaN	NaN	NaN	NaN	221.104	233.729	252.952	263.764	272.119	273.155	271.732	272.032	274.571	279.631	290.706	291.42	352.872	451.48	545.301	588.972	595.744	533.154	428.47	332.792	283.87	285.97	296.824	320.082	344.627	372.064	401.311	423.777	437.731	439.888	433.675	420.505	408.976	402.77	399.377	396.793	394.547	391.494	389.683	388.786
122	NaN	NaN	NaN	NaN	NaN	NaN	NaN	606.743	560.142	521.406	489.779	465.869	461.456	464.871	468.963	474.234	481.07	480.093	477.954	483.877	504.182	524.871	556.095	555.908	563.485	529.868	480.003	413.956	370.823	317.194	295.808	277.522	259.21	270.492	284.197	288.339	309.515	331.205	331.35	327.103	330.115	321.824	327.788	336.531	355.052	362.17	392.675	411.028	429.503
123	NaN	NaN	NaN	NaN	NaN	NaN	330.803	318.647	322.183	322.329	329.75	335.633	338.432	344.825	354.322	357.998	363.204	365.384	367.795	363.343	361.559	417.105	493.061	540.248	545.619	533.229	463.013	377.491	319.754	306.943	315.532	323.963	333.274	346.868	356.879	363.513	368.605	372.574	375.259	385.897	387.57	394.944	396.061	396.91	391.884	395.713	397.24	406.807	412.46
124	NaN	NaN	NaN	NaN	NaN	NaN	330.803	318.647	322.183	322.329	329.75	335.633	338.432	344.825	354.322	357.998	363.204	365.384	367.795	363.343	361.559	417.105	493.061	551.052	555.374	552.577	495.923	423.528	360.538	357.067	361.478	366.153	366.518	373.032	375.457	377.098	371.632	368.549	369.641	369.255	369.32	373.766	378.746	379.75	380.862	381.718	382.937	385.176	397.333
125	NaN	NaN	NaN	NaN	NaN	669.532	672.686	672.261	671.46	674.405	690.278	703.089	722.57	745.21	765.559	779.363	795.879	800.751	815.421	836.954	869.491	942.263	1029.03	1059.92	1067.75	1056.64	981.232	889.707	827.561	762.267	705.99	669.321	633.375	609.594	612.646	609.078	610.241	616.719	617.289	612.729	593.742	572.359	557.462	560.964	567.408	586.679	592.651	596.012	597.459
126	NaN	NaN	NaN	NaN	NaN	669.532	672.686	672.261	671.46	674.405	690.278	703.089	722.57	745.21	765.559	779.363	795.879	800.751	815.421	836.954	869.491	942.263	1029.03	1029.23	1045.91	1052.86	1023.78	1005.62	1062.12	1086.49	1075.87	1059.96	1009.47	944.963	881.552	872.222	854.661	873.919	889.539	909.084	914.285	949.49	951.868	985.081	1016.87	1023.67	1016.12	1017.48	996.941
127	NaN	NaN	NaN	NaN	NaN	880.936	869.407	860.994	835.673	818.957	804.834	789.449	780.033	777.364	765.663	758.929	745.501	737.345	730.949	730.979	720.078	788.385	872.797	927.903	981.433	1008.61	922.149	807.518	729.212	651.532	618.43	627.685	652.698	672.901	683.351	680.873	675.52	664.887	651.722	641.021	635.97	631.54	629.816	639.528	656.719	669.222	680.089	696.071	707.941
128	NaN	NaN	NaN	533.653	519.288	513.903	505.522	507.227	507.266	501.535	501.263	504.364	504.484	517.61	527.009	534.194	554.686	566.996	574.914	591.472	622.724	699.982	810.44	874.235	891.614	888.076	807.769	695.56	620.765	587.999	564.033	544.696	530.991	521.862	516.579	504.942	507.73	518.87	532.173	542.398	563.146	586.938	588.839	588.939	595.626	588.992	573.331	562.878	564.751
129	NaN	NaN	NaN	533.653	519.288	513.903	505.522	507.227	507.266	501.535	501.263	504.364	504.484	517.61	527.009	534.194	554.686	566.996	574.914	591.472	622.724	699.982	810.44	890.403	934.998	940.306	894.105	806.377	747.823	723.567	728.261	718.952	708.094	708.366	703.229	698.18	701.835	727.705	735.384	759.021	766.636	776.463	780.549	793.102	794.052	802.694	793.942	797.426	802.167
130	NaN	NaN	801.053	769.678	786.407	780.855	775.597	775.809	765.746	756.022	764.392	790.844	830.265	850.548	863.733	866.219	861.593	846.22	859.819	882.263	924.81	1005.81	1091.18	1142.64	1131.58	1057.82	947.318	833.119	726.88	668.119	652.388	641.247	645.138	663.872	689.67	718.207	731.821	723.729	715.349	713.289	704.337	696.603	687.576	682.217	677.677	673.947	669.616	656.313	645.15
131	NaN	NaN	322.166	306.709	311.147	311.965	311.867	313.561	313.47	311.46	307.314	303.217	295.227	288.372	277.613	270.236	272.608	277.824	281.848	296.448	312.829	396.006	494.716	529.817	518.697	498.279	414.489	309.006	265.931	263.787	273.84	270.648	279.879	280.821	284.719	290.055	301.184	301.541	310.014	314.634	316.456	319.327	332.171	342.754	351.081	354.772	352.34	346.903	351.062
132	NaN	NaN	322.166	306.709	311.147	311.965	311.867	313.561	313.47	311.46	307.314	303.217	295.227	288.372	277.613	270.236	272.608	277.824	281.848	296.448	312.829	396.006	494.716	553.852	561.446	548.755	464.737	365.192	301.837	277.947	275.74	278.642	283.098	296.28	311.009	327.758	332.768	340.578	343.34	346.91	346.013	352.448	365.899	377.311	385.536	392.668	400.835	401.679	402.969
133	NaN	400.067	390.405	411.318	428.582	452.426	472.583	493.909	508.189	519.956	528.045	535.081	535.219	539.602	537.725	540.235	545.271	559.659	577.953	641.083	768.182	916.502	1062.23	1142.33	1129.73	1019.51	877.483	720.117	619.521	565.485	542.953	533.73	530.757	532.245	533.314	535.448	531.595	530.223	528.387	526.825	524.992	519.203	516.153	512.384	513.762	506.465	505.089	497.165	489.984
134	563.598	530.889	563.15	586.875	608.092	622.24	620.859	613.513	588.091	582.596	571.072	571.489	570.53	574.469	567.839	566.576	559.824	564.577	572.566	589.015	633.027	707.989	775.709	817.416	844.568	858.229	805.925	734.283	681.504	656.25	617.26	601.263	602.576	609.196	607.23	613.17	622.586	632.652	654.533	658.692	653.871	652.267	654.711	634.588	627.381	624.838	617.148	612.024	613.678
135	563.598	530.889	563.15	586.875	608.092	622.24	620.859	613.513	588.091	582.596	571.072	571.489	570.53	574.469	567.839	566.576	559.824	564.577	572.566	589.015	633.027	707.989	775.709	810.054	823.865	798.508	726.629	638.09	578.605	549.723	522.19	505.586	522.457	530.589	516.565	517.772	517.667	496.307	493.834	511.643	533.394	550.631	565.603	574.398	567.742	557.166	552.177	556.749	564.041
136	759.947	740.606	737.695	746.754	741.473	718.24	684.049	637.201	597.127	576.078	575.42	579.975	594.144	602.812	602.487	593.601	590.179	589.222	587.802	601.243	675.513	785.997	900.767	998.052	1053.67	1050.84	1021.14	963.569	911.907	880.089	846.901	811.354	793.547	808.066	843.018	877.979	905.408	933.178	941.057	924.201	914.374	893.187	849.138	804.926	786.778	764.975	754.525	767.836	779.266
137	759.947	740.606	737.695	746.754	741.473	718.24	684.049	637.201	597.127	576.078	575.42	579.975	594.144	602.812	602.487	593.601	590.179	589.222	587.802	601.243	675.513	785.997	900.767	958.744	942.664	855.549	753.997	641.744	578.237	565.203	557.482	525.523	504.311	490.338	491.562	504.155	517.218	521.345	521.408	513.161	503.89	501.108	498.079	503.948	507.608	506.913	502.914	502.338	496.701
138	560.668	565.845	569.305	574.88	600.842	608.14	601.989	604.173	609.673	590.2	576.59	574.003	564.484	565.052	569.966	584.733	602.014	618.057	619.534	622.964	667.57	732.173	804.358	817.908	798.661	734.355	648.328	557.23	529.555	525.195	516.715	515.178	521.892	530.057	536.277	550.041	556.444	557.904	546.335	555.695	557.782	562.182	567.176	584.992	573.781	565.199	549.052	544.258	538.905
139	727.237	728.024	719.76	716.835	719.219	717.136	716.188	726.249	731.897	732.211	744.373	750.588	753.41	756.096	755.255	758.199	813.668	869.942	931	989.949	1038.57	1059.44	1061.52	1064.93	1046.87	1025.91	960.377	891.983	828.966	775.696	718.147	686.061	672.34	650.177	643.954	664.986	687.801	710.141	743.212	779.27	799.306	806.864	814.815	803.775	787.709	772.93	758.674	746.889	731.477
140	480.947	479.33	477.652	471.106	469.775	464.444	460.865	455.035	448.66	432.886	423.752	414.309	404.305	395.804	398.868	398.969	399.455	409.058	420.664	424.542	457.835	531.97	611.444	661.685	687.899	681.92	633.146	567.878	530.235	525.663	516.483	506.394	513.545	521.195	530.514	537.814	547.112	549.942	557.516	560.651	572.954	609.409	633.083	649.057	660.793	670.652	658.634	652.554	647.066
141	NaN	NaN	NaN	NaN	NaN	NaN	NaN	NaN	NaN	NaN	NaN	634.899	648.842	650.178	646.611	645.33	645.58	647.191	659.3	689.181	753.499	874.421	997.445	1072.1	1046.61	968.679	840.401	708.344	637.327	656.497	677.653	693.049	702.669	694.437	689.542	702.282	714.206	728.715	741.002	750.935	760.267	773.297	778.551	786.918	790.976	790.822	779.232	778.514	776.875
142	418.857	412.81	421.496	425.828	417.579	415.995	407.337	394.858	390.276	396.405	402.784	414.649	425.118	432.015	447.332	467.309	487.779	506.071	521.814	537.453	529.487	586.361	677.47	749.374	758.322	758.617	691.827	597.479	538.401	550.423	586.137	618.1	639.271	648.252	646.824	645.289	648.974	663.863	677.507	684.397	698.927	719.057	734.926	738.493	743.411	742.381	733.799	725.562	721.346
143	520.972	504.733	496.166	483.533	474.291	466.026	454.91	446.488	445.91	451.705	458.139	466.259	475.785	487.61	497.11	516.786	544.906	579.357	619.57	657.859	675.297	728.6	784.46	786.796	746.979	715.795	634.135	541.07	498.449	493.092	488.15	493.798	491.696	487.816	482.748	477.553	463.743	459.234	454.458	451.669	449.318	453.033	456.186	452.992	455.173	445.749	442.332	437.143	436.345
144	NaN	NaN	NaN	NaN	NaN	NaN	NaN	NaN	NaN	NaN	NaN	NaN	NaN	NaN	628.212	656.278	668.314	685.82	698.509	711.147	761.79	840.295	924.518	971.647	1009.08	990.253	904.613	798.491	719.235	641.963	579.393	539.607	519.454	505.239	509.445	517.866	535.187	543.653	567.076	584.275	600.111	612.598	631.771	649.64	658.022	651.576	642.413	629.087	599.876
145	NaN	NaN	NaN	NaN	NaN	NaN	NaN	NaN	NaN	NaN	NaN	NaN	NaN	NaN	628.212	656.278	668.314	685.82	698.509	711.147	761.79	840.295	924.518	957.756	949.419	874.818	759.786	618.557	515.807	451.716	424.713	409.955	403.131	407.451	410.869	411.874	413.765	430.283	448.65	476.81	494.774	508.124	516.518	526.737	524.791	528.33	524.408	513.99	501.73
146	NaN	NaN	NaN	NaN	NaN	NaN	NaN	NaN	NaN	NaN	NaN	NaN	NaN	578.254	559.206	562.8	567.36	579.101	598.343	625.567	645.985	761.182	897.146	991.741	1067.77	1090.94	995.381	868.365	783.169	707.286	687.69	706.902	739.181	752.554	753.061	760.934	755.363	745.43	740.008	746.21	755.447	754.813	751.724	742.257	739.333	734.889	741.207	732.945	734.234
147	NaN	NaN	NaN	NaN	NaN	NaN	NaN	NaN	NaN	NaN	NaN	NaN	NaN	578.254	559.206	562.8	567.36	579.101	598.343	625.567	645.985	761.182	897.146	1016.54	1088.27	1097.84	998.986	887.493	787.548	745.872	766.942	793.455	828.402	855.507	857.915	868.421	883.866	881.869	882.535	886.398	889.936	873.29	845.24	828.471	810.279	780.404	780.286	795.674	808.003
148	NaN	NaN	NaN	NaN	NaN	NaN	NaN	NaN	NaN	NaN	NaN	NaN	530.414	505.198	496.144	481.508	479.243	475.776	472.747	472.986	482.089	587.88	708.442	801.758	838.454	849.823	764.279	664.409	581.657	567.299	570.342	573.562	566.552	561.348	553.42	542.751	531.908	529.323	535.457	537.059	540.111	545.768	540.11	539.302	535.784	525.187	514.316	518.323	522.91
149	NaN	NaN	NaN	NaN	NaN	NaN	NaN	NaN	NaN	NaN	NaN	NaN	530.414	505.198	496.144	481.508	479.243	475.776	472.747	472.986	482.089	587.88	708.442	789.886	818.958	822.993	717.343	598.538	523.301	503.12	504.207	513.073	521.656	517.216	518.889	516.138	522.705	521.494	535.244	551.07	581.759	603.925	637.027	666.747	688.951	697.614	704.296	699.388	694.797
150	NaN	NaN	NaN	NaN	NaN	NaN	NaN	NaN	NaN	NaN	NaN	NaN	462.133	505.402	546.014	565.176	581.717	591.098	594.275	607.155	644.09	747.186	878.71	945.82	919.557	873.485	766.865	627.044	531.938	523.866	521.216	501.051	480.589	473.74	463.337	457.049	459.322	461.269	468.225	478.061	478.075	474.114	477.845	474.33	474.33	475.588	481.533	484.244	487.72
151	NaN	NaN	NaN	NaN	NaN	NaN	NaN	NaN	NaN	NaN	NaN	NaN	462.133	505.402	546.014	565.176	581.717	591.098	594.275	607.155	644.09	747.186	878.71	944.288	966.682	951.504	857.967	719.897	625.776	572.325	541.657	509.168	490.048	489.697	488.354	487.864	493.682	502.762	507.936	506.434	507.08	519.722	519.431	525.774	527.674	519.16	499.208	487.87	476.246
152	NaN	NaN	NaN	NaN	NaN	NaN	NaN	NaN	NaN	NaN	326.139	353.875	366.802	380.666	393.464	411.92	437.066	461.265	492.038	514.675	512.713	624.569	737.556	809.701	824.804	839.165	736.881	628.031	558.104	543.405	536.508	523.892	511.835	497.075	486.24	512.476	532.552	576.947	609.491	635.565	623.695	632.514	618.428	609.945	611.527	609.945	587.292	571.136	560.237
153	NaN	NaN	NaN	NaN	NaN	NaN	NaN	NaN	802.268	809.531	816.145	828.159	838.364	852.638	870.765	895.967	915.766	928.72	926.262	938.927	964.602	1007.63	1057.23	1101.05	1097.35	1038.12	943.732	854.451	787.137	743.022	731.344	734.946	745.309	744.145	746.137	750.697	766.605	768.259	772.82	774.37	773.625	773.581	773.262	767.209	772.077	775.912	771.852	805.124	833.187
154	NaN	NaN	NaN	758.203	743.355	741.904	734.531	721.688	708.655	697.884	684.675	675.59	671.682	667.722	663.83	663.768	659.796	661.534	664.943	669.843	671.393	752.825	856.016	931.826	958.017	951.224	866.235	757.228	677.576	653.799	657.045	668.844	680.297	692.162	679.77	676.928	673.835	666.827	664.473	679.621	682.567	679.235	678.014	666.338	654.19	654.92	644.474	636.102	627.139
155	NaN	NaN	546.501	518.071	504.751	491.4	482.228	472.764	470.826	467.964	472.73	485.051	495.226	503.483	514.643	515.384	513.617	516.456	523.997	539.479	560.526	661.764	780.906	867.83	910.469	959.054	908.745	810.562	707.069	638.046	565.211	507.835	474.438	472.122	469.029	464.018	462.429	464.613	475.924	500.67	518.903	540.203	566.197	594.805	606.443	635.855	662	668.473	660.643
156	713.584	716.677	713.062	704.177	695.237	691.77	692.128	691.912	689.314	688.68	685.281	672.179	664.983	657.715	650.655	647.583	652.7	663.7	684.857	722.161	728.785	789.984	876.64	928.636	918.943	936.036	887.628	798.322	734.509	705.95	683.307	657.5	639.616	606.941	580.823	549.912	529.567	513.095	518.76	531.982	548.293	561.054	568.914	562.319	543.46	515.306	486.738	460.814	444.859
157	967.076	925.809	902.947	875.499	858.364	860.185	861.578	846.163	835.785	830.17	820.194	801.309	795.815	784.842	772.576	756.595	755.472	752.183	757.17	778.588	842.598	908.586	974.155	1008.11	1013.68	943.626	856.624	777.837	732.75	681.529	664.048	656.126	626.962	602.774	611.437	612.111	602.184	628.889	661.633	667.304	665.824	677.25	665.405	642.623	624.029	611.903	606.781	605.698	612.402
158	222.388	214.518	212.881	214.671	217.301	228.225	245.412	258.199	278.334	299.639	314.489	322.156	333.346	336.635	342.812	351.659	362.467	367.372	369.447	370.239	374.162	379.18	384.708	393.918	398.735	395.295	397.518	394.215	399.089	399.573	414.527	436.475	513.433	616.294	733.162	814.302	831.755	785.664	693.992	600.259	531.055	503.281	496.906	499.485	496.107	484.798	490.006	493.134	492.052
159	222.388	214.518	212.881	214.671	217.301	228.225	245.412	258.199	278.334	299.639	314.489	322.156	333.346	336.635	342.812	351.659	362.467	367.372	369.447	370.239	374.162	379.18	384.708	397.815	407.978	404.737	412.003	416.57	422.007	433.536	456.102	474.54	543.629	642.028	742.507	807.937	806.854	747.77	648.96	539.461	462.539	458.142	455.439	460.393	460.924	453.709	441.871	456.787	465.584
160	318.143	323.708	325.31	324.887	326.762	326.211	326.803	328.522	333.973	343.401	353.825	365.583	378.233	388.642	398.883	410.553	427.715	440.479	453.141	460.313	469.1	471.812	472.594	481.433	501.515	509.186	525.188	531.413	531.833	525.454	534.041	532.789	535.434	606.982	706.581	807.695	823.215	814.481	729.428	606.669	471.983	419.29	409.649	415.985	431.123	447.659	462.38	471.227	474.109
161	1052.27	1029.87	1005.16	974.735	937.296	914.668	898.601	881.261	866.248	855.149	846.185	841.933	835.141	816.304	792.586	776.016	747.6	724.938	726.023	728.861	744.614	828.924	927.652	980.43	960.702	909.189	808.166	687.725	594.011	572.678	562.74	544.601	537.373	543.23	554.801	580.71	624.627	642.321	647.086	647.872	643.495	616.015	602.627	609.696	617.131	622.589	625.445	627.923	625.101
162	465.741	471.453	474.342	488.651	493.296	503	511.638	526.444	529.467	533.867	529.802	533.704	535.692	545.466	567.178	594.339	610.239	629.599	653.694	676.827	708.126	810.105	943.01	1036.01	1060.21	1057.13	994.256	896.185	825.613	807.989	810.057	810.154	812.714	821.82	843.995	852.114	840.562	823.198	803.193	768.817	732.254	699.726	678.436	653.298	634.511	619.358	614.299	606.164	595.782
163	482.474	501.444	521.869	539.447	549.997	557.9	545.781	538.109	533.886	523.454	517.548	518.935	516.138	517.542	516.605	512.063	514.753	519.902	527.729	537.881	556.453	616.371	695.239	717.042	733.057	716.323	636.664	523.07	467.379	426.828	419.308	433.821	471.137	505.795	523.226	527.372	530.224	529.654	526.191	527.463	534.04	546.911	553.442	560.375	577.383	592.629	597.182	607.413	619.603
164	538.23	524.116	517.355	515.937	513.986	510.896	503.536	497.183	485.479	479.743	477.704	485.152	499.139	508.601	517.756	527.683	534.578	586.697	705.746	842.442	982.383	1122.11	1205.01	1162.68	1031.79	879.778	715.989	556.779	459.647	429.303	412.484	409.721	400.643	396.398	387.681	384.046	375.69	365.469	354.472	345.522	332.649	326.746	332.616	333.147	336.54	340.171	339.898	332.295	330.441
165	538.23	524.116	517.355	515.937	513.986	510.896	503.536	497.183	485.479	479.743	477.704	485.152	499.139	508.601	517.756	527.683	534.578	586.697	705.746	842.442	982.383	1122.11	1205.01	1222.85	1133.56	1016.81	889.707	760.73	634.989	599.044	585.993	587.803	598.176	609.793	616.964	629.422	630.752	618.491	606.754	591.066	573.169	559.692	558.891	559.418	568.003	578.509	590.02	583.683	576.417
166	785.281	799.648	807.779	821.819	826.014	860.128	845.963	816.075	776.583	750.53	705.809	696.773	697.717	702.619	715.297	704.705	688.43	701.256	724.719	748.456	779.622	821.196	850.07	857.135	842.951	806.3	750.563	679.917	621.448	564.064	528.051	495.976	472.941	465.554	473.53	469.695	470.047	472.145	448.173	420.253	417.441	417.38	408.797	417.97	423.131	413.363	399.039	395.318	392.77
167	NaN	NaN	NaN	NaN	NaN	730.529	766.341	765.177	770.65	763.446	765.782	779.144	787.666	801.971	816.828	834.518	843.971	857.677	875.298	892.905	943.361	1074.75	1194.97	1279.99	1320.08	1304.96	1191.62	1092.88	1014.79	977.364	934.808	905.424	876.601	850.971	825.447	818.742	807.716	805.179	803.855	799.519	803.741	823.965	829.524	842.251	854.963	870.517	868.741	867.537	859.379
168	513.462	509.923	498.913	498.747	503.006	513.827	518.524	523.692	522.832	513.506	501.092	502.701	509.648	514.364	520.227	532.284	546.933	571.482	600.023	640.72	694.173	774.165	880.559	978.421	1036.91	1079.49	1098.99	1052.66	991.588	961.377	923.554	878.863	861.817	862.296	872.209	913.308	938.181	966.25	1002.02	1051.4	1049.92	1045.79	1042.13	1026.9	991.268	987.821	1001.32	995.185	996.978
169	513.462	509.923	498.913	498.747	503.006	513.827	518.524	523.692	522.832	513.506	501.092	502.701	509.648	514.364	520.227	532.284	546.933	571.482	600.023	640.72	694.173	774.165	880.559	972.737	1009.55	987.438	924.691	823.395	718.711	659.173	631.001	608.177	587.799	593.669	601.122	610.372	614.205	612.522	601.949	586.152	574.863	573.906	571.625	579.141	595.009	610.381	619.012	629.213	625.029
170	675.481	685.631	682.762	672.04	667.759	660.186	639.935	628.561	626.045	617.392	601.613	591.061	586.303	570.2	560.42	565.753	573.216	583.306	605.811	667.267	743.222	838.265	928.886	985.513	993.687	981.812	924.413	847.056	781.661	732.267	688.392	681.588	688.15	709.109	701.603	685.017	659.925	628.436	615.61	624.226	663.035	673.281	678.211	662.08	640.71	611.062	598.271	607.236	625.506
171	675.481	685.631	682.762	672.04	667.759	660.186	639.935	628.561	626.045	617.392	601.613	591.061	586.303	570.2	560.42	565.753	573.216	583.306	605.811	667.267	743.222	838.265	928.886	989.089	988.699	928.335	830.47	722.281	656.502	614.322	616.568	635.084	659.642	676.588	676.481	691.089	723.949	748.725	766.382	812.658	824.588	827.227	826.772	815.906	793.262	776.235	751.872	738.101	726.003
172	629.953	646.744	675.235	679.175	689.397	693.715	676.078	659.88	694.965	746.325	801.341	829.753	849.869	825.778	795.801	780.02	784.028	787.144	815.985	850.386	899.368	988.596	1093.64	1160.71	1190.32	1210.44	1182.2	1098.34	1027.52	961.593	870.425	802.935	774.641	752.164	730.689	719.394	693.368	665.291	654.326	651.368	640.766	626.842	607.498	574.524	547.716	526.061	521.484	527.252	552.335
173	629.953	646.744	675.235	679.175	689.397	693.715	676.078	659.88	694.965	746.325	801.341	829.753	849.869	825.778	795.801	780.02	784.028	787.144	815.985	850.386	899.368	988.596	1093.64	1175.98	1192.75	1153.38	1062.65	938.19	835.934	769.592	736.735	715.618	715.758	724.748	742.746	755.944	773.156	789.28	789.633	778.972	758.128	760.551	745.309	709.851	682.214	668.414	621.709	604.805	624.211
174	497.8	499.227	511.054	513.508	510.247	513.771	516.304	507.45	513.619	526.861	543.302	553.549	566.675	589.871	622.374	658.394	698.91	733.214	778.03	800.567	864.985	972.197	1107.97	1179.29	1243.94	1227.66	1155.72	1040.21	960.456	892.069	854.271	821.452	802.609	793.753	788.682	772.83	775.544	794.234	816.32	847.98	878.564	898.193	910.404	908.712	911.911	910.432	904.846	894.566	890.406
175	497.8	499.227	511.054	513.508	510.247	513.771	516.304	507.45	513.619	526.861	543.302	553.549	566.675	589.871	622.374	658.394	698.91	733.214	778.03	800.567	864.985	972.197	1107.97	1172.07	1191.68	1133.09	1012.22	871.682	782.969	731.636	715.151	712.73	698.691	678.695	703.252	706.177	706.671	715.379	712.964	690.108	676.62	671.798	672.125	685.23	688.884	688.82	684.435	665.763	645.811
176	391.806	407.478	424.113	441.041	454.442	473.625	492.87	508.723	539.902	574.762	603.626	635.568	665.014	689.705	718.493	742.101	767.448	799.854	827.257	869.838	982.979	1122.6	1240.82	1298.43	1307.35	1236.71	1096.17	964.154	871.123	801.582	741.641	731.756	713.195	728.521	740.228	745.684	732.474	736.767	721.549	729.163	731.777	738.912	744.761	754.666	749.28	749.866	743.641	732.85	714.517
177	391.806	407.478	424.113	441.041	454.442	473.625	492.87	508.723	539.902	574.762	603.626	635.568	665.014	689.705	718.493	742.101	767.448	799.854	827.257	869.838	982.979	1122.6	1240.82	1310.91	1323.61	1250.42	1146.35	1060.43	999.041	987.421	987.926	962.468	936.945	918.663	905.25	888.235	869.769	866.278	882.069	887.578	898.815	933.686	939.103	933.345	916.452	899.745	893.766	884.545	875.711
178	447.944	462.498	483.097	503.475	521.091	535.337	540.933	533.57	528.746	523.749	511.247	507.208	510.24	514.546	514.434	521.742	534.631	557.899	579.346	612.807	649.431	699.012	807.979	908.405	952.776	954.088	930.965	831.591	736.124	693.872	674.298	667.6	660.044	659.177	652.679	654.583	649.183	652.824	648.32	649.202	656.667	663.56	654.632	644.988	629.893	613.361	598.501	595.44	588.819
179	NaN	NaN	NaN	NaN	NaN	NaN	NaN	NaN	NaN	NaN	NaN	NaN	NaN	NaN	NaN	679.531	712.55	900.86	996.687	1098.03	1205.88	1239.83	1264.29	1208.81	1154.78	1094.33	981.502	839.373	772.9	692.022	597.323	543.776	535.706	534.109	536.867	548.426	563.169	565.239	565.989	558.214	554.793	539.36	535.772	531.901	535.52	517.945	522.561	515.027	507.953
180	NaN	NaN	NaN	NaN	NaN	NaN	NaN	NaN	NaN	NaN	NaN	NaN	NaN	NaN	457.162	456.355	489.166	514.744	539.261	555.189	592.878	714.588	839.492	953.092	1034.5	1049.78	958.902	858.548	772.506	724.04	697.842	680.968	674.491	674.296	670.329	669.716	681.73	686.947	681.869	694.874	748.244	796.781	829.975	884.199	907.232	886.52	849.982	818.218	774.084
181	NaN	NaN	NaN	NaN	NaN	NaN	NaN	NaN	NaN	NaN	NaN	NaN	524.826	477.76	453.88	440.967	446.957	465.272	489.742	511.045	522.424	605.932	780.989	951.231	1078.19	1162.15	1138.06	995.332	843.53	727.157	651.263	605.236	581.764	571.398	569.307	577.943	576.216	583.104	596.274	609.673	619.167	636.94	651.841	653.976	656.622	645.304	631.969	612.472	598.484
182	NaN	NaN	NaN	NaN	NaN	NaN	NaN	NaN	NaN	NaN	NaN	NaN	524.826	477.76	453.88	440.967	446.957	465.272	489.742	511.045	522.424	605.932	780.989	956.605	1087.74	1190.63	1204.96	1090.18	962.905	874.462	816.38	760.422	740.527	735.481	743.75	752.081	758.554	755.691	746.836	737.557	731.92	728.857	727.628	732.709	743.893	744.034	747.581	759.89	767.174
183	NaN	NaN	NaN	NaN	NaN	NaN	NaN	NaN	NaN	272.895	258.069	253.471	249.706	251.588	258.271	268.347	282.172	298.918	318.273	336.646	329.095	385.364	476.756	558.385	603.629	645.345	615.744	535.473	460.321	428.608	427.741	437.138	456.937	476.199	485.19	488.88	485.045	484.236	489.947	497.792	499.345	500.286	501.256	498.334	493.708	493.432	492.096	489.809	481.406
184	NaN	NaN	NaN	NaN	NaN	NaN	NaN	NaN	NaN	272.895	258.069	253.471	249.706	251.588	258.271	268.347	282.172	298.918	318.273	336.646	329.095	385.364	476.756	559.737	578.863	601.464	558.244	480.378	411.425	404.892	408.936	417.099	421.963	428.061	438.632	455.167	461.71	468.504	467.669	456.731	448.332	438.368	425.454	413.212	406.632	400.497	401.5	401.062	399.625
185	NaN	NaN	NaN	NaN	NaN	NaN	NaN	NaN	873.071	896.817	891.224	892.25	885.626	887.491	886.27	881.933	883.949	875.51	869.693	855.415	850.559	858.555	898.941	921.147	950.095	955.783	938.141	892.651	850.943	804.113	773.098	748.781	738.112	730.075	732.248	733	735.572	736.117	754.035	773.675	796.928	807.638	812.041	809.177	812.675	823.765	839.659	845.533	852.019
186	NaN	NaN	NaN	NaN	NaN	NaN	NaN	NaN	819.243	841.994	862.679	864.154	854.159	857.802	843.913	835.844	840.078	858.103	852.226	859.986	911.458	977.344	1013.32	1051.87	1038.05	995.367	916.064	847.202	808.733	807.034	810.49	818.318	813.243	799.642	781.533	756.273	734.978	737.812	733.873	742.837	757.009	782.08	804.296	815.563	807.041	804.997	804.12	792.188	791.268
187	NaN	NaN	NaN	NaN	NaN	NaN	NaN	NaN	819.243	841.994	862.679	864.154	854.159	857.802	843.913	835.844	840.078	858.103	852.226	859.986	911.458	977.344	1013.32	1027.75	1059.11	1078.39	1048.3	1016.94	1025.4	999.276	962.783	945.185	930.889	910.673	891.858	877.12	868.146	869.96	868.758	862.703	857.125	872.983	887.102	900.919	924.64	938.337	927.944	932.525	946.557
188	NaN	NaN	NaN	NaN	NaN	NaN	NaN	NaN	370.659	408.843	431.73	453.449	469.416	475.14	476.957	485.56	493.876	499.619	500.75	523.864	561.079	668.496	791.218	829.144	889.721	932.878	884.259	810.593	801.474	759.486	692.212	632.256	578.801	555.934	521.319	516.506	523.761	539.751	555.932	574.941	590.328	610.821	632.465	661.005	686.672	717.094	746.921	759.865	754.515
189	NaN	NaN	NaN	NaN	NaN	NaN	NaN	NaN	370.659	408.843	431.73	453.449	469.416	475.14	476.957	485.56	493.876	499.619	500.75	523.864	561.079	668.496	791.218	889.249	920.679	920.908	835.211	754.091	709.059	715.477	729.847	745.233	750.408	750.752	731.808	706.176	686.448	661.045	629.054	608.208	597.566	586.539	579.319	574.917	567.617	565.362	562.255	555.271	553.926
190	NaN	NaN	NaN	NaN	NaN	NaN	NaN	294.646	283.006	302.529	317.174	334.237	349.333	359.348	364.293	370.233	384.634	404.961	430.568	455.623	515.134	640.796	771.331	881.502	960.252	945.757	861.475	752.562	652.2	580.674	570.392	562.532	552.742	549.897	542.78	528.501	516.239	514.393	507.571	511.666	523.708	527.606	533.209	539.393	541.761	537.476	531.814	527.243	524.912
191	NaN	NaN	NaN	NaN	NaN	NaN	NaN	294.646	283.006	302.529	317.174	334.237	349.333	359.348	364.293	370.233	384.634	404.961	430.568	455.623	515.134	640.796	771.331	880.271	960.737	972.623	905.626	804.692	706.837	629.902	592.752	570.312	560.983	560.584	565.913	562.533	552.011	545.733	548.839	558.153	566.761	577.875	587.361	592.903	594.357	590.658	578.117	575.42	569.815
192	NaN	NaN	NaN	NaN	NaN	559.479	559.157	562.704	578.429	594.136	598.087	596.205	595.564	584.341	574.116	577.943	586.484	603.82	634.893	669.75	686.094	844.408	1012.2	1135.76	1263.45	1369.58	1292.95	1164.28	1064.47	948.322	876.482	841.325	846.256	829.741	829.926	827.449	840.715	854.762	895.277	917.501	928.374	929.439	917.468	888.219	860.431	836.606	798.923	759.733	731.253
193	NaN	NaN	NaN	NaN	NaN	480.501	489.168	487.426	484.365	479.825	476.183	476.819	483.458	502.892	512.667	524.273	529.39	538.786	547.448	568.586	598.909	672.479	783.553	850.177	875.002	868.516	800.773	683.355	605.779	566.593	536.873	538.13	545.904	555.899	564.828	589.785	606.658	621.871	615.406	621.79	613.659	599.463	598.299	617.565	615.783	624.189	645.42	650.71	652.152
194	NaN	593.421	614.297	630.538	646.608	656.37	658.147	654.285	650.218	649.646	656.07	665.612	676.928	685.791	705.23	724.027	746.889	779.052	821.901	851.739	899.385	959.486	1028.51	1037.43	1020.49	979.755	897.951	796.512	744.976	709.486	670.523	646.181	624.441	601.496	587.306	575.492	575.389	583.277	594.114	593.154	614.825	628.066	634.632	642.102	650.434	636.745	638.533	653.087	666.434
195	NaN	593.421	614.297	630.538	646.608	656.37	658.147	654.285	650.218	649.646	656.07	665.612	676.928	685.791	705.23	724.027	746.889	779.052	821.901	851.739	899.385	959.486	1028.51	1035.78	1041.57	1022.44	946.692	857.317	834.544	815.321	791.484	799.441	807	818.384	813.942	821.582	833.199	844.017	846.72	859.961	871.865	872.753	864.915	835.894	812.62	798.716	783.674	765.271	753.39
196	674.367	679.069	684.611	688.356	687.537	681.314	671.668	656.115	639.522	633.058	634.382	629.468	627.075	622.065	623.464	633.185	702.603	775.072	853.955	931.108	1000.69	1011.19	1023.38	993.834	969.973	938.587	928.33	908.227	907.525	888.098	858.384	794.474	733.102	678.788	633.214	600.86	569.158	536.848	517.729	502.892	490.627	497.342	506.468	515.224	527.373	529.419	522.568	516.703	513.672
197	430.75	424.01	411.785	396.717	392.266	398.826	419.284	433.614	447.442	459.009	471.882	479.393	495.035	509.818	522.514	527.088	540.249	554.71	572.08	599.943	628.473	685.375	750.366	784.592	791.803	776.392	712.464	613.867	566.88	543.391	541.85	546.106	572.802	581.709	575.738	556.702	546.533	544.056	546.261	552.58	569.427	580.627	584.065	587.439	585.527	582.94	577.646	578.903	565.37
198	1022.02	1016.76	993.555	965.204	917.975	867.822	828.791	802.049	790.473	793.222	811.81	826.21	842.343	840.258	842.543	842.418	842.692	842.086	841.528	842.685	816.122	841.079	851.076	886.247	928.613	957.794	926.325	896.126	855.524	806.862	801.015	802.711	822.444	853.919	889.484	912.38	932.594	931.14	916.771	894.192	875.486	866.955	863.554	853.415	841.431	842.56	836.041	827.479	815.912
199	1022.02	1016.76	993.555	965.204	917.975	867.822	828.791	802.049	790.473	793.222	811.81	826.21	842.343	840.258	842.543	842.418	842.692	842.086	841.528	842.685	816.122	841.079	851.076	890.226	904.602	933.837	910.767	904.293	880.013	874.074	891.158	923.13	941.845	951.359	955.19	960.718	948.929	942.793	949.23	967.989	969.342	975.237	992.02	996.558	990.095	988.691	988.869	971.525	975.142
200	378.387	374.157	364.773	355.822	351.553	351.592	358.237	376.918	396.617	417.144	438.078	458.321	474.326	500.2	523.821	559.015	593.896	630.61	661.39	699.01	747.501	853.055	969.359	1033.5	1062.21	1053.17	976.145	871.442	812.396	775.38	740.932	712.062	690.011	664.145	643.518	628.876	620.02	619.998	629.415	634.734	646.676	657.992	667.163	673.051	685.839	692.927	697.348	697.398	689.42
201	378.387	374.157	364.773	355.822	351.553	351.592	358.237	376.918	396.617	417.144	438.078	458.321	474.326	500.2	523.821	559.015	593.896	630.61	661.39	699.01	747.501	853.055	969.359	1034.21	1032.17	987.857	886.229	761.325	685.138	659.164	645.622	617.752	596.547	574.374	562.115	547.021	545.178	551.572	559.366	554.722	562.275	567.499	566.155	563.388	561.361	551.565	542.623	533.879	524.453
202	1027.61	1003.26	962.785	934.484	917.848	907.539	911.64	935.591	960.007	973.188	970.871	951.19	916.472	884.217	865.621	861.815	863.078	885.274	908.839	932.682	963.951	1037.11	1083.11	1093.43	1092.26	1061.86	989.695	905.902	862.052	829.851	833.831	831.313	847.155	864.008	878.617	890.74	905.21	920.524	933.948	946.735	944.807	945.846	941.778	926.495	904.976	890.128	875.032	862.331	850.081
203	1027.61	1003.26	962.785	934.484	917.848	907.539	911.64	935.591	960.007	973.188	970.871	951.19	916.472	884.217	865.621	861.815	863.078	885.274	908.839	932.682	963.951	1037.11	1083.11	1065.44	1079.27	1031.91	950.347	886.194	860.45	805.745	793.893	785.429	764.064	776.002	783.604	790.037	798.228	800.643	798.253	812.678	832.622	853.585	871.282	888.863	876.005	872.203	857.158	859.857	880.388
204	537.275	546.667	550.44	548.953	549.628	549.553	551.688	555.747	562.763	560.653	555.873	549.464	544.172	540.787	548.995	557.14	566.67	576.482	578.35	573.976	591.45	677.953	800.243	892.806	923.336	908.5	804.161	670.097	568.664	529.26	516.23	520.123	519.181	514.213	510.006	505.672	512.875	526.437	539.483	548.475	552.089	546.234	539.186	534.89	529.579	530.893	534.032	528.24	518.816
205	537.275	546.667	550.44	548.953	549.628	549.553	551.688	555.747	562.763	560.653	555.873	549.464	544.172	540.787	548.995	557.14	566.67	576.482	578.35	573.976	591.45	677.953	800.243	893.653	912.513	880.387	779.402	646.875	541.087	515.725	526.845	529.776	521.202	518.37	510.949	502.685	503.765	509.914	511.996	504.885	499.81	489.349	482.861	480.915	485.671	485.44	480.108	473.897	465.406
206	765.197	766.657	778.415	780.841	787.071	797.449	805.526	795.329	790.475	783.298	781.985	789.818	807.5	831.399	855.621	884.834	908.634	944.45	1012.98	1122.35	1213.16	1335.56	1439.53	1467.51	1390.61	1312.79	1180.1	1056.17	972.317	956.779	941.517	952.931	952.876	961.813	966.548	998.16	1034	1074.08	1108.45	1130.3	1138.14	1120.93	1117.54	1107.99	1110.19	1103.93	1117.26	1108.53	1110.61
207	765.197	766.657	778.415	780.841	787.071	797.449	805.526	795.329	790.475	783.298	781.985	789.818	807.5	831.399	855.621	884.834	908.634	944.45	1012.98	1122.35	1213.16	1335.56	1439.53	1455	1391.21	1310.59	1171.68	1016.17	932.35	868.446	838.936	841.4	859.672	865.132	877.048	900.196	904.705	911.632	909.674	919.962	921.627	924.144	935.868	971.393	987.076	1000.78	1021.15	1029.46	1012.37
208	NaN	NaN	NaN	NaN	NaN	NaN	NaN	NaN	NaN	NaN	NaN	NaN	NaN	NaN	NaN	330.906	309.658	320.197	330.253	328.322	325.544	317.414	302.384	268.613	251.964	236.079	225.021	208.12	209.366	215.797	250.636	302.66	367.427	414.747	439.842	414.398	361.611	289.551	233.071	195.664	184.011	179.788	186.009	196.05	206.728	216.215	229.306	240.72	251.679
209	NaN	NaN	NaN	NaN	NaN	NaN	NaN	NaN	NaN	NaN	NaN	NaN	NaN	NaN	664.895	705.897	759.806	788.305	803.045	812.334	828.643	849.4	938.313	1000.84	1017.76	977.21	923.11	803.512	703.302	647.015	615.611	595.727	590.168	600.351	618.342	639.272	667.818	678.146	669.614	662.345	670.381	670.089	684.153	698.154	707.86	702.378	696.469	703.113	734.781
210	NaN	NaN	NaN	NaN	NaN	NaN	NaN	NaN	NaN	NaN	NaN	NaN	NaN	NaN	791.137	816.93	807.723	801.199	804.15	860.064	981.235	1111.8	1238.74	1298.62	1303.46	1236.11	1114.49	975.394	896.974	825.042	763.732	753.51	786.97	791.793	789.9	783.018	782.564	764.201	764.442	759.157	770.913	775.772	768.977	757.395	755.615	748.794	742.794	754.365	754.083
211	NaN	NaN	NaN	NaN	NaN	NaN	NaN	NaN	NaN	NaN	NaN	NaN	NaN	NaN	791.137	816.93	807.723	801.199	804.15	860.064	981.235	1111.8	1238.74	1242.3	1167.73	1027.32	889.232	739.722	708.592	695.161	706.216	708.504	719.369	724.716	739.644	729.088	731.335	732.847	728.184	724.064	719.903	715.229	711.058	704.862	698.939	702.393	698.092	702.782	707.883
212	NaN	NaN	NaN	NaN	NaN	NaN	NaN	NaN	NaN	NaN	NaN	NaN	NaN	395.751	397.453	391.676	390.753	389.271	389.697	401.309	422.139	488.761	577.408	654.707	648.709	621.229	561.487	482.065	410.354	408.616	412.245	401.007	383.636	370.048	357.183	349.903	344.882	347.906	338.693	328.904	317.926	303.605	285.957	275.154	266.04	259.397	251.108	243.804	237.988
213	NaN	NaN	NaN	NaN	NaN	NaN	NaN	NaN	NaN	NaN	NaN	NaN	NaN	395.751	397.453	391.676	390.753	389.271	389.697	401.309	422.139	488.761	577.408	596.315	637.52	615.49	537.818	438.649	408.085	347.342	343.915	344.551	344.002	346.032	345.17	349.154	358.94	372.261	377.782	383.262	379.929	379.06	377.432	378.377	384.326	391.911	397.872	400.133	403.778
214	NaN	NaN	NaN	NaN	NaN	NaN	NaN	NaN	NaN	NaN	NaN	NaN	507.934	508.545	513.342	523.799	539.828	558.001	578.218	590.475	670.575	782.158	849.679	874.561	905.544	855.621	762.943	699.048	663.285	623.157	583.825	554.63	532.097	523.054	536.239	560.51	586.948	614.569	653.71	664.879	669.024	673.157	672.775	654.412	647.017	638.528	621.558	616.167	616.42
215	NaN	NaN	NaN	NaN	NaN	NaN	NaN	NaN	NaN	NaN	778.904	781.832	785.396	786.577	794.316	798.237	792.84	788.485	789.7	792.623	815.763	830.819	927.34	1034.41	1070.94	1035.92	996.992	877.108	759.825	693.323	662.468	666.657	664.225	647.472	668.014	705.389	729.996	760.372	793.504	803.214	819.301	838.483	834.172	822.535	791.064	756.249	726.654	715.367	715.081
216	NaN	NaN	NaN	NaN	NaN	NaN	NaN	NaN	NaN	533.644	541.621	543.373	549.062	553.843	559.097	568.317	576.527	584.635	609.079	639.378	675.93	774.75	878.227	903.701	901.605	890.453	813.069	716.505	684.483	663.066	634.854	609.477	592.665	574.589	563.667	557.988	549.875	547.929	540.329	537.987	542.879	549.845	553.112	559.799	559.03	557.072	553.39	550.402	552.075
217	NaN	NaN	NaN	NaN	NaN	NaN	NaN	NaN	NaN	533.644	541.621	543.373	549.062	553.843	559.097	568.317	576.527	584.635	609.079	639.378	675.93	774.75	878.227	934.359	934.871	929.826	864.988	780.956	717.327	695.322	667.368	638.381	619.738	603.915	596.883	591.731	583.774	577.577	578.09	582.186	582.544	585.58	589.734	596.805	596.625	597.439	595.382	592.785	591.979
218	NaN	NaN	NaN	NaN	NaN	NaN	NaN	NaN	NaN	627.695	592.228	586.094	581.385	589.07	601.452	612.769	620.994	630.123	640.501	645.975	671.828	798.191	917.757	981.8	993.096	979.133	881.899	790.499	746.667	754.663	752.031	729.122	690.625	670.472	652.333	642.918	645.696	658.766	661.042	662.413	683.123	676.841	670.037	661.866	650.243	625.061	624.78	622.491	615.8
219	NaN	NaN	NaN	NaN	NaN	NaN	NaN	NaN	NaN	627.695	592.228	586.094	581.385	589.07	601.452	612.769	620.994	630.123	640.501	645.975	671.828	798.191	917.757	1030.92	1073.72	1057.92	934.872	810.883	691.726	641.274	630.474	633.444	643.19	656.07	669.114	688.713	692.608	694.475	692.774	697.629	688.48	676.706	658.595	637.352	614.979	594.106	584.158	578.906	572.827
220	NaN	NaN	NaN	NaN	NaN	NaN	NaN	NaN	762.692	744.633	734.618	728.203	723.31	718.296	714.614	714.663	709.884	712.571	717.586	730.072	741.044	832.457	946.884	1047.34	1085.29	1077.68	977.723	846.595	729.345	667.361	647.633	640.958	631.612	621.087	617.223	619.622	616.095	620.933	631.507	636.973	641.709	653.829	662.739	668.873	677.933	681.986	681.73	683.581	685.866
221	NaN	NaN	NaN	NaN	NaN	NaN	NaN	NaN	762.692	744.633	734.618	728.203	723.31	718.296	714.614	714.663	709.884	712.571	717.586	730.072	741.044	832.457	946.884	1048.73	1067.1	1049.46	935.958	790.95	664.407	615.487	606.526	616.054	636.477	648.217	662.921	676.186	681.213	673.796	670.678	661.195	648.702	637.693	634.161	634.787	642.333	643.278	643.078	640.36	640.143
222	NaN	NaN	NaN	NaN	NaN	NaN	NaN	NaN	191.619	183.514	187.737	195.947	205.441	222.958	246.768	266.345	283.178	300.236	312.761	318.89	439.923	587.006	730.76	856.665	896.835	805.354	692.494	580.463	472.1	446.303	443.075	425.956	411.265	417.676	424.125	430.248	439.821	452.424	461.552	466.636	474.853	485.377	492.426	498.699	513.103	513.76	515.256	512.938	502.468
223	NaN	NaN	NaN	NaN	NaN	NaN	NaN	NaN	191.619	183.514	187.737	195.947	205.441	222.958	246.768	266.345	283.178	300.236	312.761	318.89	439.923	587.006	730.76	843.993	920.347	850.404	728.893	603.298	502.76	434.364	398.695	378.043	365.693	360.971	361.185	362.355	378.94	395.529	413.246	431.334	442.067	445.298	455.361	456.567	461.621	469.358	482.045	479.018	469.962
224	NaN	NaN	NaN	NaN	NaN	NaN	530.514	509.211	511.943	511.32	520.49	525.737	527.184	526.418	520.219	513.686	510.337	511.692	511.135	511.871	515.361	523.349	530.123	547.539	635.862	741.065	760.081	725.148	689.016	586.759	461.559	410.954	413.881	400.781	395.875	392.77	395.268	396.594	416.343	419.58	416.567	419.415	422.657	416.571	416.15	425.841	423.714	424.2	422.657
225	NaN	NaN	NaN	NaN	NaN	330.906	309.658	320.197	330.253	328.322	325.544	317.414	302.384	268.613	251.964	236.079	225.021	208.12	209.366	215.797	250.636	302.66	367.427	414.747	439.842	414.398	361.611	289.551	233.071	195.664	184.011	179.788	186.009	196.05	206.728	216.215	229.306	240.72	251.679	261.67	274.337	287.184	302.61	320.333	334.15	343.851	351.434	358.147	357.846
226	NaN	NaN	NaN	NaN	NaN	NaN	443.58	442.437	438.394	431.545	422.093	413.204	405.96	406.041	411.089	419.891	424.56	426.734	425.44	427.698	436.606	529.558	641.017	704.594	731.499	733.631	645.122	527.3	464.015	435.421	426.372	428.046	442.571	448.451	447.554	445.482	448.105	451.153	454.486	473.816	492.07	503.419	507.029	507.726	503.341	496.618	496.501	499.932	513.784
227	NaN	NaN	NaN	NaN	NaN	NaN	443.58	442.437	438.394	431.545	422.093	413.204	405.96	406.041	411.089	419.891	424.56	426.734	425.44	427.698	436.606	529.558	641.017	743.004	804.423	848.416	795.709	718.168	637.006	601.168	572.355	575.77	589.639	606.497	615.604	620.309	616.148	599.358	594.979	582.104	577.707	568.707	563.437	555.072	552.664	544.516	537.486	535.588	529.558
228	NaN	NaN	NaN	NaN	441.448	438.793	447.64	449.29	453.94	454.16	448.914	440.87	433.898	431.145	429.193	430.557	435.459	444.302	449.554	457.485	480.767	573.214	684.59	790.552	836.898	840.298	780.468	694.304	607.315	577.401	568.849	555.34	555.044	559.514	561.398	561.747	567.192	564.053	567.089	577.376	591.886	587.124	582.9	572.437	560.106	551.67	565.384	579.896	585.492
229	NaN	NaN	NaN	NaN	441.448	438.793	447.64	449.29	453.94	454.16	448.914	440.87	433.898	431.145	429.193	430.557	435.459	444.302	449.554	457.485	480.767	573.214	684.59	777.285	858.821	900.335	853.565	775.403	720.154	666.69	625.912	606.734	607.652	604.592	604.099	608.505	605.295	613.448	605.242	594.895	595.572	606.606	601.293	612.221	640.862	666.804	675.363	683.172	688.358
230	NaN	NaN	NaN	592.2	561.723	530.955	505.298	487.795	470.089	457.196	448.52	439.352	430.383	427.228	428.585	430.946	438.99	454.145	474.989	499.543	539.455	625.374	715.661	772.047	803.685	783.513	718.711	630.894	568.502	524.173	513.294	497.947	489.129	486.438	484.6	491.021	499.115	510.621	513.068	518.168	534.118	543.549	562.157	590.546	615.27	630.912	643.496	658.38	662.286
231	542.575	531.306	513.39	507.446	496.474	488.678	486.141	497.816	515.024	546.781	581.435	615.585	639.909	659.51	671.394	685.135	693.93	700.618	708.524	719.515	702.442	765.582	827.332	872.695	886.105	923.296	868.592	815.577	796.383	788.546	753.987	725.272	702.09	667.101	649.227	665.598	673.257	685.165	697.551	701.547	688.851	688.98	684.307	665.9	652.363	651.9	650.106	644.586	641.234
232	584.095	568.302	555.502	540.821	521.747	505.716	492.249	481.542	470.287	462.714	452.339	445.41	435.172	430.595	425.544	423.833	417.483	422.165	441.132	475.717	522.62	648.041	797.575	894.727	901.196	888.424	788.944	654.121	572.282	574.496	582.741	592.867	606.578	607.031	604.663	597.279	596.969	597.413	608.825	611.694	621.078	621.194	621.14	609.52	592.569	569.317	556.999	543.32	528.313
233	430.698	446.127	459.244	470.718	479.952	485.426	502.111	511.497	519.676	531.777	546.073	556.422	572.589	587.655	598.101	612.424	627.121	653.617	674.987	704.482	707.685	843.937	983.032	1070.73	1131.45	1174.29	1076.5	943.604	854.874	774.371	739.808	708.915	689.388	699.425	725.047	730.682	746.348	757.59	741.238	735.707	740.848	734.569	731.544	733.204	732.793	721.179	705.234	701.543	701.901
234	251.206	245.646	233.061	219.261	212.525	208.449	203.164	202.584	206.984	210.425	213.075	217.508	223.612	223.46	225.479	231.389	236.895	241.016	251.806	262.631	303.485	368.366	443.139	492.486	530.546	547.133	526.489	484.056	452.662	421.04	374.38	350.053	339.837	349.413	368.725	386.295	391.506	385.393	368.19	350.558	341.706	348.839	360.927	380.189	394.254	406.934	402.302	399.109	394.578
235	562.832	561.267	563.284	567.079	565.294	559.409	557.667	554.387	542.96	537.332	533.037	530.251	527.291	527.676	525.032	521.055	516.067	510.831	512.064	529.292	636.152	761.533	876.937	928.825	896.047	772.974	638.4	508.809	442.137	437.943	440.338	444.131	446.681	446.716	458.526	466.008	465.997	472.596	478.029	477.152	476.29	475.124	470.926	463.664	460.204	459.93	451.492	447.695	444.488
236	673.446	678.508	675.59	658.676	660.105	658.668	645.139	638.043	635.878	629.381	625.617	630.577	632.902	648.027	669.186	675.853	679.465	692.345	707.164	730.046	758.303	867.382	962.299	1014.13	974.76	939.678	838.64	759.67	714.905	732.521	755.778	761.605	749.019	730.701	733.704	745.782	753.39	769.316	791.504	806.674	810.909	824.245	855.791	866.326	861.743	860.269	855.504	823.675	811.996
237	NaN	NaN	NaN	NaN	NaN	NaN	NaN	NaN	NaN	NaN	NaN	NaN	NaN	NaN	287.863	328.567	364.29	395.105	425.173	435.116	495.288	580.571	656.252	709.176	732.369	678.813	585.721	499.229	432.697	413.605	411.96	414.167	416.64	427.594	432.513	443.758	452.987	472.638	487.819	497.263	511.776	546.306	549.956	571.586	591.799	602.567	589.024	591.882	567.385
238	NaN	NaN	NaN	NaN	NaN	NaN	NaN	NaN	NaN	NaN	NaN	NaN	NaN	NaN	287.863	328.567	364.29	395.105	425.173	435.116	495.288	580.571	656.252	667.743	655.123	582.107	482.026	377.855	332.989	326.168	330.044	334.043	348.07	365.702	371.568	384.143	395.143	407.626	411.531	424.383	427.75	427.53	422.511	429.453	434.434	433.464	436.404	436.741	428.582
239	NaN	NaN	NaN	NaN	NaN	NaN	NaN	NaN	NaN	NaN	NaN	NaN	NaN	227.278	251.854	271.031	285.234	294.002	300.423	310.315	324.533	373.903	454.564	537.651	561.759	564.042	524.673	460.725	383.632	350.39	336.073	329.284	313.298	300.705	302.814	301.276	303.701	304.036	303.415	289.82	279.645	263.501	253.484	245.926	246.837	248.216	261.914	273.035	283.277
240	NaN	NaN	NaN	NaN	NaN	NaN	NaN	NaN	NaN	NaN	285.359	298.184	314.618	326.825	340.132	352.787	370.704	394.832	416.095	438.888	445.767	634.58	863.447	1066.37	1190.32	1275.84	1144.27	951.138	766.381	658.283	594.202	557.921	551.355	565.475	579.37	593.305	603.424	605.609	613.139	624.744	640.118	657.956	676.404	695.171	707.144	720.456	731.71	739.533	729.225
241	NaN	NaN	NaN	NaN	NaN	NaN	NaN	NaN	NaN	681.924	661.315	637.177	608.841	593.567	572.985	561.656	555.586	559.531	556.375	552.493	553.325	636.09	715.936	794.638	877.856	958.92	919.556	851.251	773.037	689.981	613.878	576.377	574.307	580.361	591.128	597.449	607.018	619.245	633.789	647.698	655.539	659.774	668.01	672.675	671.586	668.115	666.248	652.894	655.256
242	NaN	NaN	NaN	NaN	NaN	NaN	NaN	NaN	235.723	225.728	240.13	243.296	247.825	253.602	256.045	254.249	259.41	269.637	278.495	290.819	300.032	356.291	436.778	511.717	531.89	540.875	496.779	426.155	359.373	340.516	336.238	335.968	336.376	336.447	341.246	344.776	344.578	345.117	348.62	349.813	356.313	360.978	366.253	366.003	369.314	371.022	380.118	387	398.846
243	NaN	NaN	NaN	NaN	NaN	NaN	NaN	NaN	235.723	225.728	240.13	243.296	247.825	253.602	256.045	254.249	259.41	269.637	278.495	290.819	300.032	356.291	436.778	515.441	516.493	516.959	466.186	388.474	314.203	314.379	324.868	331.351	344.893	356.394	366.591	371.793	382.697	381.778	380.073	373.225	367.806	355.975	352.8	345.698	346.694	344.069	341.581	337.68	337.243
244	NaN	NaN	NaN	NaN	NaN	NaN	317.054	333.044	338.27	341.666	345.023	344.871	346.8	349.285	358.158	366.157	372.104	373.962	484.708	615.653	747.999	888.564	1018.6	1006.01	906.467	777.045	630.394	503.975	403.493	367.309	362.535	368.524	363.622	364.704	371.428	365.063	357.875	355.124	357.441	357.75	372.498	384.209	389.474	387.04	378.285	365.336	352.916	353.029	351.349
245	NaN	NaN	NaN	NaN	NaN	NaN	317.054	333.044	338.27	341.666	345.023	344.871	346.8	349.285	358.158	366.157	372.104	373.962	484.708	615.653	747.999	888.564	1018.6	1000.82	960.092	934.774	867.705	779.789	731.156	680.46	614.259	584.759	588.336	597.213	596.118	592.271	601.171	607.979	617.456	623.191	647.111	646.126	640.548	623.038	624.192	610.611	607.951	605.535	611.681
246	NaN	NaN	NaN	NaN	NaN	713.69	717.449	741.454	748.533	756.488	757.474	746.753	741.928	739.499	739.177	741.312	755.584	836.171	967.434	1078.18	1178.67	1280.2	1317.13	1250.49	1177.97	1111.19	1016.6	907.342	838.78	798.215	775.254	759.524	762.537	772.023	781.325	765.878	767.605	781.968	776.023	775.189	795.309	834.263	852.559	900.953	940.807	957.566	956.64	959.693	963.885
247	NaN	NaN	NaN	497.33	464.721	459.92	447.995	444.583	441.365	435.893	434.758	435.431	436.869	439.583	445.582	446.002	447.004	447.682	458.346	473.904	552.528	662.878	791.69	901.444	934.487	883.51	799.994	694.601	604.125	591.905	603.391	613.323	623.426	621.198	616.781	613.646	608.41	610.71	621.175	622.109	622.644	625.071	629.765	628.096	628.065	623.92	619.573	613.38	608.354
248	NaN	NaN	190.523	181.71	193.856	202.797	219.241	246.744	273.848	299.473	329.154	362.609	387.54	404.171	425.421	438.243	446.619	459.468	495.552	589.52	780.363	987.573	1191.11	1304.34	1339.58	1263.62	1181.35	1059.63	989.273	919.248	850.638	766.732	723.166	706.013	700.786	721.195	748.563	755.852	744.265	734.069	710.537	678.615	669.414	669.129	676.912	675.772	683.327	673.975	656.734
249	NaN	NaN	190.523	181.71	193.856	202.797	219.241	246.744	273.848	299.473	329.154	362.609	387.54	404.171	425.421	438.243	446.619	459.468	495.552	589.52	780.363	987.573	1191.11	1338.66	1349.58	1252.42	1111.09	965.562	838.238	773.728	722.09	692.757	662.445	655.699	657.76	665.191	670.963	672.95	663.938	660.758	648.454	641.463	640.454	644.318	646.001	646.644	640.014	631.284	617.445
250	NaN	NaN	629.136	584.975	575.995	578.75	594.089	604.787	604.35	606.433	588.222	564.395	547.527	533.558	527.335	521.006	522.251	520.878	523.867	518.76	521.936	582.276	656.355	707.645	758.605	785.508	740.491	666.704	611.537	554.738	521.323	502.751	500.253	499.338	502.002	499.777	499.379	518.799	547.049	577.704	603.293	624.94	623.924	618.11	610.047	612.848	616.964	622.962	628.257
251	NaN	NaN	629.136	584.975	575.995	578.75	594.089	604.787	604.35	606.433	588.222	564.395	547.527	533.558	527.335	521.006	522.251	520.878	523.867	518.76	521.936	582.276	656.355	729.326	776.959	769.421	688.727	595.891	510.742	437.411	413.22	401.892	388.379	376.504	379.273	387.944	409.123	439.434	475.135	512.967	556.412	588.613	612.716	606.908	593.061	573.647	566.689	566.423	581.639
252	671.515	687.56	700.161	706.431	719.107	716.767	713.853	709.66	711.682	710.14	717.533	737.31	738.356	732.416	736.936	728.787	715.887	719.291	723.645	722.846	744.794	763.25	761.96	754.744	743.313	710.677	670.548	647.683	654.371	654.413	656.601	672.722	677.676	661.566	654.632	668.398	657.922	646.066	637.323	617.996	581.12	562.84	566.873	564.833	581.112	589.72	589.294	575.796	553.555
253	318.618	314.837	308.88	308.352	311.213	317.145	321.565	326.775	329.849	331.799	332.115	336.528	340.598	348.555	355.695	370.121	384.076	400.512	415.835	435.241	480.092	572.771	684.901	786.754	813.242	756.037	650.404	528.86	423.461	390.044	407.862	426.639	433.616	438.562	450.389	457.693	469.421	483.183	491.937	500.745	516.393	525.603	537.06	544.17	539.082	533.374	522.662	513.581	508.938
254	236.094	234.564	232.731	233.7	234.154	236.554	244.782	254.219	260.945	267.574	277.776	284.472	289.635	295.857	301.37	301.782	304.196	310.816	316.635	386.757	480.052	579.61	680.614	757.229	720.018	622.148	509.116	391.366	290.086	239.139	223.513	217.688	211.648	215.861	225.512	237.845	245.551	255.825	267.279	271.712	273.8	278.245	278.686	280.693	285.695	293.976	299.273	308.211	312.23
255	236.094	234.564	232.731	233.7	234.154	236.554	244.782	254.219	260.945	267.574	277.776	284.472	289.635	295.857	301.37	301.782	304.196	310.816	316.635	386.757	480.052	579.61	680.614	741.685	666.602	553.319	437.383	310.405	227.315	216.972	220.812	220.639	223.947	225.529	228.514	235.698	239.612	248.24	254.917	263.731	269.574	280.49	291.592	302.971	311.555	319.562	325.628	321.787	316.341
256	523.188	531.358	534.649	537.625	535.335	532.884	521.655	510.286	496.294	484.677	480.192	483.434	495.152	514.748	543.78	554.01	565.735	625.502	716.226	817.65	939.503	1062.32	1135.68	1158	1131.71	1092.45	1025.53	941.797	859.753	804.95	745.771	705.172	676.468	675.299	674.625	686.261	691.295	695.295	685.554	681.217	670.644	669.098	665.191	666.401	656.708	643.636	638.196	635.826	625.094
257	488.784	489.99	496.312	511.306	516.963	513.978	507.568	499.945	480.539	469.728	469.46	471.074	474.331	481.207	488.295	492.499	497.511	498.732	498.955	505.785	497.388	540.681	593.995	630.81	629.235	629.771	558.329	470.305	390.433	335.489	292.566	264.677	242.957	234.151	236.938	245.509	254.184	264.556	273.791	280.628	284.713	288.021	292.48	295.164	295.691	295.04	299.4	303.175	303.525
258	589.332	601.019	606.832	603.704	596.79	595.837	605.867	630.314	647.021	651.206	651.225	646.111	627.997	621.583	623.686	630.139	637.045	653.97	674.833	703.113	727.829	796.203	874.389	926.572	949.466	978.193	961.492	941.348	933.569	906.709	833.461	765.309	689.538	612.261	570.438	577.183	590.169	605.941	635.178	664.142	675.45	666.958	648.881	634.044	621.186	615.365	610.139	612.91	612.29
259	290.218	293.671	298.829	304.004	306.697	311.037	315.934	320.918	328.53	339.651	356.881	371.208	382.956	392.645	410.027	436.804	528.331	632.535	729.455	815.572	890.956	916.9	927.197	918.826	879.846	801.735	694.167	597.125	524.776	481.562	468.284	470.442	460.937	454.93	456.416	455.631	458.378	464.303	470.263	475.682	493.187	508.536	523.879	529.308	527.841	526.924	511.033	491.056	477.072
260	290.218	293.671	298.829	304.004	306.697	311.037	315.934	320.918	328.53	339.651	356.881	371.208	382.956	392.645	410.027	436.804	528.331	632.535	729.455	815.572	890.956	916.9	927.197	889.057	862.772	841.71	780.127	682.753	639.407	579.078	511.136	462.203	455.845	454.236	460.558	461.554	472.761	476.612	463.266	447.031	434.191	413.378	396.12	389.632	381.263	371.243	366.701	363.957	369.594
261	967.434	1078.18	1178.67	1280.2	1317.13	1250.49	1177.97	1111.19	1016.6	907.342	838.78	798.215	775.254	759.524	762.537	772.023	781.325	765.878	767.605	781.968	776.023	775.189	795.309	834.263	852.559	900.953	940.807	957.566	956.64	959.693	963.885	963.868	966.187	963.041	948.476	925.765	911.748	901.45	887.418	884.547	882.708	865.716	848.095	843.823	874.643	902.804	948.961	1003.34	1036.24
262	416.485	408.963	402.528	393.155	381.585	371.933	364.991	357.063	350.165	344.106	341.032	345.069	350.244	351.425	358.619	369.695	373.988	381.888	397.674	409.138	427.429	497.821	567.314	616.308	641.919	630.771	556.252	474.503	408.069	363.891	336.524	320.872	308.997	296.484	284.444	280.463	278.194	280.23	284.469	278.112	274.086	271.354	266.386	254.352	252.711	249.413	244.049	234.818	231.419
263	416.485	408.963	402.528	393.155	381.585	371.933	364.991	357.063	350.165	344.106	341.032	345.069	350.244	351.425	358.619	369.695	373.988	381.888	397.674	409.138	427.429	497.821	567.314	598.252	634.106	625.765	551.198	468.974	424.889	369.274	355.133	357.423	360.47	359.663	360.608	358.753	358.974	362.846	363.52	367.995	367.718	366.453	368.193	374.887	377.281	375.685	372.064	362.198	353.293
[truncated: 102 more columns]

[truncated: 65 more sheets: Figure 3d, Figure 3f, Figure 3g, Figure 3h,i, Figure 3j,k, Figure 3l, Fig 4a, Fig 4b, Fig 4c,d, Fig 4e, Fig 4g, Fig 4h, Fig 4i, Fig 4j, Figure 5b, Figure 5d, Figure 5f, Figure 5g, Figure 5h, Figure 5i …]
